# Supplementary material for: Spatiotemporal requirements of nuclear β-catenin define early sea urchin embryogenesis
Source: PLoS Biol. 2024 Nov 12;22(11):e3002880. doi: 10.1371/journal.pbio.3002880 (PMC11661853; doi:10.1371/journal.pbio.3002880)
Supplement: S1 Data — The document contains 4 sheets, respectively reporting the raw data of the qPCR results shown in Figs 5 and 7–9. The raw data are from 2 biological replicates (DNA sample—Rep) and 3 experimental replicates (R1-R3). Also included are the procedures for calculating the fold changes upon β-cateninM release compared to uninjected, irradiated control embryos and normalized relative to the expression of the reference gene β-tubulin. (XLSX) [file pbio.3002880.s004.xlsx]

## Sheet: Underlying data Figure 5
S1 Data. Raw data and quantification of fold changes upon b-cateninM release at different timepoints during Paracentrotus lividus embryogenesis.
UV treatment before fertilization
Skeletogenic mesoderm fate
qPCR analysis 10 hours post-fertilization
DNAsample1 (Rep1)	R1	R2	R3	R Average	DCt	DDCt	2-ΔΔCt	log2(2-ΔΔCt)		DNAsample2 (Rep2)	R1	R2	R3	R Average	DCt	DDCt	2-ΔΔCt	log2(2-ΔΔCt)
skeT-control (+UV)	34.24	33.35	33.99	33.86	3.64333	0	1	0		skeT-control (+UV)	32.66	33.75	34.62	33.6767	4.09333	0	1	0
skeT-b-catM (+UV)	45	45	37.35	42.45	13.1033	9.46	0.0014199	-9.46		skeT-b-catM (+UV)	45	35.47	45	41.8233	11.98	7.88667	0.00422549	-7.88667
skeT-b-catM+PM (-UV)	34.46	33.16	-	33.81	4.30333	0.66	0.632878	-0.66		skeT-b-catM+PM (-UV)	35.12	32.92	34.64	34.2267	4.63	0.536667	0.689362	-0.536667
skeT-b-catM+PM (+UV)	36.12	45	45	42.04	13.6967	10.0533	0.00094112	-10.0533		skeT-b-catM+PM (+UV)	45	45	45	45	14.77	10.6767	0.000610946	-10.6767
btubulin-control (+UV)	30.2167	30.2167	30.2167	30.2167						btubulin-control (+UV)	29.5833	29.5833	29.5833	29.5833
btubulin-b-catM (+UV)	29.3467	29.3467	29.3467	29.3467						btubulin-b-catM (+UV)	29.8433	29.8433	29.8433	29.8433
btubulin-b-catM+PM (-UV)	29.5067	29.5067	29.5067	29.5067						btubulin-b-catM+PM (-UV)	29.5967	29.5967	29.5967	29.5967
btubulin-b-catM+PM (+UV)	28.3433	28.3433	28.3433	28.3433						btubulin-b-catM+PM (+UV)	30.23	30.23	30.23	30.23
	R1	R2	R3	R Average	DCt	DDCt	2-ΔΔCt	log2(2-ΔΔCt)			R1	R2	R3	R Average	DCt	DDCt	2-ΔΔCt	log2(2-ΔΔCt)
alx1-control (+UV)	32.49	32.58	32.72	32.5967	2.38	0	1	0		alx1-control (+UV)	34.5	35.22	37.39	35.7033	2.42667	0	1	0
alx1-b-catM (+UV)	35.46	39.13	-	37.295	7.94833	5.56833	0.0210749	-5.56833		alx1-b-catM (+UV)	45	45	39.78	43.26	9.85333	7.42667	0.00581233	-7.42667
alx1-b-catM+PM (-UV)	31.76	31.88	31.88	31.84	2.33333	-0.0466667	1.03288	0.0466667		alx1-b-catM+PM (-UV)	34.25	38.48	35.04	35.9233	3.13833	0.711667	0.610614	-0.711667
alx1-b-catM+PM (+UV)	33.44	34.73	34.61	34.26	5.91667	3.53667	0.0861702	-3.53667		alx1-b-catM+PM (+UV)	45	38.65	40.4	41.35	7.86333	5.43667	0.0230887	-5.43667
btubulin-control (+UV)	30.2167	30.2167	30.2167	30.2167						btubulin-control (+UV)	33.2767	33.2767	33.2767	33.2767
btubulin-b-catM (+UV)	29.3467	29.3467	29.3467	29.3467						btubulin-b-catM (+UV)	33.4067	33.4067	33.4067	33.4067
btubulin-b-catM+PM (-UV)	29.5067	29.5067	29.5067	29.5067						btubulin-b-catM+PM (-UV)	32.785	32.785	32.785	32.785
btubulin-b-catM+PM (+UV)	28.3433	28.3433	28.3433	28.3433						btubulin-b-catM+PM (+UV)	33.4867	33.4867	33.4867	33.4867
	R1	R2	R3	R Average	DCt	DDCt	2-ΔΔCt	log2(2-ΔΔCt)			R1	R2	R3	R Average	DCt	DDCt	2-ΔΔCt	log2(2-ΔΔCt)
deadringer-control (+UV)	32.15	33.01	32.58	32.58	4.27667	0	1	0		deadringer-control (+UV)	32.84	33.03	32.45	32.7733	3.98333	0	1	0
deadringer-b-catM (+UV)	35.82	37.04	36.75	36.5367	7.57667	3.3	0.101532	-3.3		deadringer-b-catM (+UV)	45	45	45	45	16.1633	12.18	0.000215504	-12.18
deadringer-b-catM+PM (-UV)	33.68	32.77	32.54	32.9967	4.04333	-0.233333	1.17555	0.233333		deadringer-b-catM+PM (-UV)	34.13	33.22	34.04	33.7967	4.47	0.486667	0.713672	-0.486667
deadringer-b-catM+PM (+UV)	38.14	45	45	42.7133	13.7667	9.49	0.00139067	-9.49		deadringer-b-catM+PM (+UV)	37.68	45	36.82	39.8333	10.8967	6.91333	0.0082962	-6.91333
btubulin-control (+UV)	28.3033	28.3033	28.3033	28.3033						btubulin-control (+UV)	28.79	28.79	28.79	28.79
btubulin-b-catM (+UV)	28.96	28.96	28.96	28.96						btubulin-b-catM (+UV)	28.8367	28.8367	28.8367	28.8367
btubulin-b-catM+PM (-UV)	28.9533	28.9533	28.9533	28.9533						btubulin-b-catM+PM (-UV)	29.3267	29.3267	29.3267	29.3267
btubulin-b-catM+PM (+UV)	28.9467	28.9467	28.9467	28.9467						btubulin-b-catM+PM (+UV)	28.9367	28.9367	28.9367	28.9367
	R1	R2	R3	R Average	DCt	DDCt	2-ΔΔCt	log2(2-ΔΔCt)			R1	R2	R3	R Average	DCt	DDCt	2-ΔΔCt	log2(2-ΔΔCt)
sm50-control (+UV)	32.5	32.28	32.68	32.4867	3.04667	0	1	0		sm50-control (+UV)	35.33	-	35.13	35.23	6.22333	0	1	0
sm50-b-catM (+UV)	45	45	45	45	15.6867	12.64	0.000156668	-12.64		sm50-b-catM (+UV)	45	45	45	45	16.0044	9.78111	0.00113656	-9.78111
sm50-b-catM+PM (-UV)	30.93	31.08	32.08	31.3633	2.85333	-0.193333	1.1434	0.193333		sm50-b-catM+PM (-UV)	35.56	35.65	35.47	35.56	6.50556	0.282222	0.822323	-0.282222
sm50-b-catM+PM (+UV)	45	38.82	45	42.94	13.7533	10.7067	0.000598373	-10.7067		sm50-b-catM+PM (+UV)	45	37.92	45	42.64	13.62	7.39667	0.00593446	-7.39667
btubulin-control (+UV)	29.44	29.44	29.44	29.44						btubulin-control (+UV)	29.44	28.79	28.79	29.0067
btubulin-b-catM (+UV)	29.3133	29.3133	29.3133	29.3133						btubulin-b-catM (+UV)	29.3133	28.8367	28.8367	28.9956
btubulin-b-catM+PM (-UV)	28.51	28.51	28.51	28.51						btubulin-b-catM+PM (-UV)	28.51	29.3267	29.3267	29.0544
btubulin-b-catM+PM (+UV)	29.1867	29.1867	29.1867	29.1867						btubulin-b-catM+PM (+UV)	29.1867	28.9367	28.9367	29.02
qPCR analysis 15 hours post-fertilization
	R1	R2	R3	R Average	DCt	DDCt	2-ΔΔCt	log2(2-ΔΔCt)			R1	R2	R3	R Average	DCt	DDCt	2-ΔΔCt	log2(2-ΔΔCt)
skeT-control (+UV)	27.72	27.61	27.57	27.6333	4.75333	0	1	0		skeT-control (+UV)	33.62	33.88	34.74	34.08	5.41667	0	1	0
skeT-b-catM (+UV)	31.25	31.22	31.11	31.1933	8.47333	3.72	0.0758872	-3.72		skeT-b-catM (+UV)	35.4	45	45	41.8	13.11	7.69333	0.00483143	-7.69333
skeT-b-catM+PM (-UV)	27.81	27.64	27.78	27.7433	4.62333	-0.13	1.09429	0.13		skeT-b-catM+PM (-UV)	33.98	34.38	35	34.4533	5.7	0.283333	0.82169	-0.283333
skeT-b-catM+PM (+UV)	32.59	32.55	31.24	32.1267	9.27667	4.52333	0.0434852	-4.52333		skeT-b-catM+PM (+UV)	45	45	45	45	16.3367	10.92	0.000516122	-10.92
btubulin-control (+UV)	22.88	22.88	22.88	22.88						btubulin-control (+UV)	28.5	28.67	28.82	28.6633
btubulin-b-catM (+UV)	22.72	22.72	22.72	22.72						btubulin-b-catM (+UV)	28.68	28.69	28.7	28.69
btubulin-b-catM+PM (-UV)	23.12	23.12	23.12	23.12						btubulin-b-catM+PM (-UV)	28.83	28.86	28.57	28.7533
btubulin-b-catM+PM (+UV)	22.85	22.85	22.85	22.85						btubulin-b-catM+PM (+UV)	28.63	28.69	28.67	28.6633
	R1	R2	R3	R Average	DCt	DDCt	2-ΔΔCt	log2(2-ΔΔCt)			R1	R2	R3	R Average	DCt	DDCt	2-ΔΔCt	log2(2-ΔΔCt)
alx1-control (+UV)	25.35	25.25	25.43	25.3433	2.46333	0	1	0		alx1-control (+UV)	34.38	35.46	35.07	34.97	2.79	0	1	0
alx1-b-catM (+UV)	29.88	29.54	29.72	29.7133	6.99333	4.53	0.0432847	-4.53		alx1-b-catM (+UV)	45	45	45	45	12.6467	9.85667	0.00107857	-9.85667
alx1-b-catM+PM (-UV)	25.79	25.57	25.77	25.71	2.59	0.126667	0.915945	-0.126667		alx1-b-catM+PM (-UV)	34.21	33.89	33.54	33.88	1.53333	-1.25667	2.38943	1.25667
alx1-b-catM+PM (+UV)	30.12	29.92	30.4	30.1467	7.29667	4.83333	0.0350769	-4.83333		alx1-b-catM+PM (+UV)	40.07	39.54	-	39.805	7.355	4.565	0.0422472	-4.565
btubulin-control (+UV)	22.88	22.88	22.88	22.88						btubulin-control (+UV)	32.18	32.18	32.18	32.18
btubulin-b-catM (+UV)	22.72	22.72	22.72	22.72						btubulin-b-catM (+UV)	32.3533	32.3533	32.3533	32.3533
btubulin-b-catM+PM (-UV)	23.12	23.12	23.12	23.12						btubulin-b-catM+PM (-UV)	32.3467	32.3467	32.3467	32.3467
btubulin-b-catM+PM (+UV)	22.85	22.85	22.85	22.85						btubulin-b-catM+PM (+UV)	32.45	32.45	32.45	32.45
	R1	R2	R3	R Average	DCt	DDCt	2-ΔΔCt	log2(2-ΔΔCt)			R1	R2	R3	R Average	DCt	DDCt	2-ΔΔCt	log2(2-ΔΔCt)
foxO-control (+UV)	27.91	27.96	28.09	27.9867	3.13667	0	1	0		foxO-control (+UV)	33.45	33.55	35.06	34.02	2.1	0	1	0
foxO-b-catM (+UV)	30.02	30.34	30.49	30.2833	5.58667	2.45	0.183011	-2.45		foxO-b-catM (+UV)	45	45	45	45	13.37	11.27	0.000404941	-11.27
foxO-b-catM+PM (-UV)	27.82	28.07	27.82	27.9033	3.32333	0.186667	0.878633	-0.186667		foxO-b-catM+PM (-UV)	34.05	33.98	33.32	33.7833	1.77333	-0.326667	1.25411	0.326667
foxO-b-catM+PM (+UV)	31.72	31.71	31.64	31.69	7.095	3.95833	0.0643314	-3.95833		foxO-b-catM+PM (+UV)	38.77	45	40.92	41.5633	9.39667	7.29667	0.0063604	-7.29667
btubulin-control (+UV)	24.85	24.85	24.85	24.85						btubulin-control (+UV)	31.92	31.92	31.92	31.92
btubulin-b-catM (+UV)	24.6967	24.6967	24.6967	24.6967						btubulin-b-catM (+UV)	31.63	31.63	31.63	31.63
btubulin-b-catM+PM (-UV)	24.58	24.58	24.58	24.58						btubulin-b-catM+PM (-UV)	32.01	32.01	32.01	32.01
btubulin-b-catM+PM (+UV)	24.595	24.595	24.595	24.595						btubulin-b-catM+PM (+UV)	32.1667	32.1667	32.1667	32.1667
	R1	R2	R3	R Average	DCt	DDCt	2-ΔΔCt	log2(2-ΔΔCt)			R1	R2	R3	R Average	DCt	DDCt	2-ΔΔCt	log2(2-ΔΔCt)
sm50-control (+UV)	25.14	24.95	24.93	25.0067	2.27667	0	1	0		sm50-control (+UV)	32.45	-	33.97	33.21	3.23333	0	1	0
sm50-b-catM (+UV)	29.69	29.15	29.41	29.4167	6.55333	4.27667	0.0515935	-4.27667		sm50-b-catM (+UV)	42.24	45	45	44.08	14.2	10.9667	0.000499694	-10.9667
sm50-b-catM+PM (-UV)	25.8	25.57	25.57	25.6467	1.97	-0.306667	1.23685	0.306667		sm50-b-catM+PM (-UV)	32.08	32.49	33.21	32.5933	2.4	-0.833333	1.7818	0.833333
sm50-b-catM+PM (+UV)	29.82	29.82	29.68	29.7733	6.98667	4.71	0.0382075	-4.71		sm50-b-catM+PM (+UV)	35.7	35.05	36.35	35.7	6.1	2.86667	0.137103	-2.86667
btubulin-control (+UV)	22.73	22.73	22.73	22.73						btubulin-control (+UV)	30.55	29.69	29.69	29.9767
btubulin-b-catM (+UV)	22.8633	22.8633	22.8633	22.8633						btubulin-b-catM (+UV)	29.27	30.33	30.04	29.88
btubulin-b-catM+PM (-UV)	23.6767	23.6767	23.6767	23.6767						btubulin-b-catM+PM (-UV)	30.21	29.95	30.42	30.1933
btubulin-b-catM+PM (+UV)	22.7867	22.7867	22.7867	22.7867						btubulin-b-catM+PM (+UV)	29.73	-	29.47	29.6
Endomesoderm fate
qPCR analysis 10 hours post-fertilization
	R1	R2	R3	R Average	DCt	DDCt	2-ΔΔCt	log2(2-ΔΔCt)			R1	R2	R3	R Average	DCt	DDCt	2-ΔΔCt	log2(2-ΔΔCt)
gcm-control (+UV)	31.98	31.71	31.77	31.82	1.60333	0	1	0		gcm-control (+UV)	34.84	36.46	38.22	36.5067	3.23	0	1	0
gcm-b-catM (+UV)	45	34.05	45	41.35	12.0033	10.4	0.000740096	-10.4		gcm-b-catM (+UV)	45	45	45	45	11.5933	8.36333	0.00303659	-8.36333
gcm-b-catM+PM (-UV)	31.74	30.81	31.34	31.2967	1.79	0.186667	0.878633	-0.186667		gcm-b-catM+PM (-UV)	35.42	35.38	35.12	35.3067	2.52167	-0.708333	1.63392	0.708333
gcm-b-catM+PM (+UV)	37.15	45	36.83	39.66	11.3167	9.71333	0.00119123	-9.71333		gcm-b-catM+PM (+UV)	45	45	45	45	11.5133	8.28333	0.00320973	-8.28333
btubulin-control (+UV)	30.2167	30.2167	30.2167	30.2167						btubulin-control (+UV)	33.2767	33.2767	33.2767	33.2767
btubulin-b-catM (+UV)	29.3467	29.3467	29.3467	29.3467						btubulin-b-catM (+UV)	33.4067	33.4067	33.4067	33.4067
btubulin-b-catM+PM (-UV)	29.5067	29.5067	29.5067	29.5067						btubulin-b-catM+PM (-UV)	32.785	32.785	32.785	32.785
btubulin-b-catM+PM (+UV)	28.3433	28.3433	28.3433	28.3433						btubulin-b-catM+PM (+UV)	33.4867	33.4867	33.4867	33.4867
	R1	R2	R3	R Average	DCt	DDCt	2-ΔΔCt	log2(2-ΔΔCt)			R1	R2	R3	R Average	DCt	DDCt	2-ΔΔCt	log2(2-ΔΔCt)
foxA-control (+UV)	31.91	31.92	31.66	31.83	1.61333	0	1	0		foxA-control (+UV)	33.58	32.68	33.29	33.1833	-0.0933333	0	1	0
foxA-b-catM (+UV)	45	35.54	45	41.8467	12.5	10.8867	0.000528186	-10.8867		foxA-b-catM (+UV)	45	45	45	45	11.5933	11.6867	0.000303363	-11.6867
foxA-b-catM+PM (-UV)	31.64	31.24	31.07	31.3167	1.81	0.196667	0.872564	-0.196667		foxA-b-catM+PM (-UV)	32.96	33.26	34.07	33.43	0.645	0.738333	0.599431	-0.738333
foxA-b-catM+PM (+UV)	45	45	34.64	41.5467	13.2033	11.59	0.000324386	-11.59		foxA-b-catM+PM (+UV)	45	38.28	45	42.76	9.27333	9.36667	0.00151479	-9.36667
btubulin-control (+UV)	30.2167	30.2167	30.2167	30.2167						btubulin-control (+UV)	33.2767	33.2767	33.2767	33.2767
btubulin-b-catM (+UV)	29.3467	29.3467	29.3467	29.3467						btubulin-b-catM (+UV)	33.4067	33.4067	33.4067	33.4067
btubulin-b-catM+PM (-UV)	29.5067	29.5067	29.5067	29.5067						btubulin-b-catM+PM (-UV)	32.785	32.785	32.785	32.785
btubulin-b-catM+PM (+UV)	28.3433	28.3433	28.3433	28.3433						btubulin-b-catM+PM (+UV)	33.4867	33.4867	33.4867	33.4867
	R1	R2	R3	R Average	DCt	DDCt	2-ΔΔCt	log2(2-ΔΔCt)			R1	R2	R3	R Average	DCt	DDCt	2-ΔΔCt	log2(2-ΔΔCt)
brachyury-control (+UV)	32.53	32.58	32.69	32.6	2.38333	0	1	0		brachyury-control (+UV)	35.05	36.25	-	35.65	2.37333	0	1	0
brachyury-b-catM (+UV)	45	45	34.28	41.4267	12.08	9.69667	0.00120507	-9.69667		brachyury-b-catM (+UV)	45	45	45	45	11.5933	9.22	0.00167689	-9.22
brachyury-b-catM+PM (-UV)	32.58	32.94	32.94	32.82	3.31333	0.93	0.524858	-0.93		brachyury-b-catM+PM (-UV)	35.98	35.51	35.11	35.5333	2.74833	0.375	0.771105	-0.375
brachyury-b-catM+PM (+UV)	45	45	45	45	16.6567	14.2733	5.05008e-05	-14.2733		brachyury-b-catM+PM (+UV)	45	45	45	45	11.5133	9.14	0.0017725	-9.14
btubulin-control (+UV)	30.2167	30.2167	30.2167	30.2167						btubulin-control (+UV)	33.2767	33.2767	33.2767	33.2767
btubulin-b-catM (+UV)	29.3467	29.3467	29.3467	29.3467						btubulin-b-catM (+UV)	33.4067	33.4067	33.4067	33.4067
btubulin-b-catM+PM (-UV)	29.5067	29.5067	29.5067	29.5067						btubulin-b-catM+PM (-UV)	32.785	32.785	32.785	32.785
btubulin-b-catM+PM (+UV)	28.3433	28.3433	28.3433	28.3433						btubulin-b-catM+PM (+UV)	33.4867	33.4867	33.4867	33.4867
	R1	R2	R3	R Average	DCt	DDCt	2-ΔΔCt	log2(2-ΔΔCt)			R1	R2	R3	R Average	DCt	DDCt	2-ΔΔCt	log2(2-ΔΔCt)
hox11/13b-control (+UV)	35.5	35.55	36.54	35.8633	7.59667	0	1	0		hox11/13b-control (+UV)	35	35.06	37.3	35.7867	6.99667	0	1	0
hox11/13b-b-catM (+UV)	45	45	45	45	16.7167	9.12	0.00179724	-9.12		hox11/13b-b-catM (+UV)	45	40.62	45	43.54	14.7033	7.70667	0.00478699	-7.70667
hox11/13b-b-catM+PM (-UV)	34.29	35.45	35.17	34.97	7.11667	-0.48	1.39474	0.48		hox11/13b-b-catM+PM (-UV)	-	35.93	37.92	36.925	7.59833	0.601667	0.658992	-0.601667
hox11/13b-b-catM+PM (+UV)	45	45	45	45	16.8933	9.29667	0.0015901	-9.29667		hox11/13b-b-catM+PM (+UV)	45	45	37.96	42.6533	13.7167	6.72	0.0094859	-6.72
btubulin-control (+UV)	28.2667	28.2667	28.2667	28.2667						btubulin-control (+UV)	28.79	28.79	28.79	28.79
btubulin-b-catM (+UV)	28.2833	28.2833	28.2833	28.2833						btubulin-b-catM (+UV)	28.8367	28.8367	28.8367	28.8367
btubulin-b-catM+PM (-UV)	27.8533	27.8533	27.8533	27.8533						btubulin-b-catM+PM (-UV)	29.3267	29.3267	29.3267	29.3267
btubulin-b-catM+PM (+UV)	28.1067	28.1067	28.1067	28.1067						btubulin-b-catM+PM (+UV)	28.9367	28.9367	28.9367	28.9367
	R1	R2	R3	R Average	DCt	DDCt	2-ΔΔCt	log2(2-ΔΔCt)			R1	R2	R3	R Average	DCt	DDCt	2-ΔΔCt	log2(2-ΔΔCt)
pks-control (+UV)	34.45	34.01	33.47	33.9767	0.7	0	1	0		pks-control (+UV)	34.7	33.08	35.71	34.4967	5.70667	0	1	0
pks-b-catM (+UV)	45	45	45	45	11.5933	10.8933	0.000525751	-10.8933		pks-b-catM (+UV)	45	45	45	45	16.1633	10.4567	0.00071159	-10.4567
pks-b-catM+PM (-UV)	34.47	33.99	33.67	34.0433	1.25833	0.558333	0.679086	-0.558333		pks-b-catM+PM (-UV)	35.56	35.19	35.09	35.28	5.95333	0.246667	0.842842	-0.246667
pks-b-catM+PM (+UV)	45	45	45	45	11.5133	10.8133	0.000555728	-10.8133		pks-b-catM+PM (+UV)	45	45	45	45	16.0633	10.3567	0.000762663	-10.3567
btubulin-control (+UV)	33.2767	33.2767	33.2767	33.2767						btubulin-control (+UV)	28.79	28.79	28.79	28.79
btubulin-b-catM (+UV)	33.4067	33.4067	33.4067	33.4067						btubulin-b-catM (+UV)	28.8367	28.8367	28.8367	28.8367
btubulin-b-catM+PM (-UV)	32.785	32.785	32.785	32.785						btubulin-b-catM+PM (-UV)	29.3267	29.3267	29.3267	29.3267
btubulin-b-catM+PM (+UV)	33.4867	33.4867	33.4867	33.4867						btubulin-b-catM+PM (+UV)	28.9367	28.9367	28.9367	28.9367
	R1	R2	R3	R Average	DCt	DDCt	2-ΔΔCt	log2(2-ΔΔCt)			R1	R2	R3	R Average	DCt	DDCt	2-ΔΔCt	log2(2-ΔΔCt)
wnt16-control (+UV)	34.11	34	34.74	34.2833	4.06667	0	1	0		wnt16-control (+UV)	35.49	-	37.9	36.695	3.41833	0	1	0
wnt16-b-catM (+UV)	34.73	36.19	37.14	36.02	6.67333	2.60667	0.164178	-2.60667		wnt16-b-catM (+UV)	41.42	39.02	39.88	40.1067	6.7	3.28167	0.10283	-3.28167
wnt16-b-catM+PM (-UV)	34.07	35.27	33.49	34.2767	4.77	0.703333	0.614152	-0.703333		wnt16-b-catM+PM (-UV)	37.36	36.58	35.8	36.58	3.795	0.376667	0.770215	-0.376667
wnt16-b-catM+PM (+UV)	35.91	35.95	36.76	36.2067	7.86333	3.79667	0.0719597	-3.79667		wnt16-b-catM+PM (+UV)	40.6	39.35	39.3	39.75	6.26333	2.845	0.139178	-2.845
btubulin-control (+UV)	30.2167	30.2167	30.2167	30.2167						btubulin-control (+UV)	33.2767	33.2767	33.2767	33.2767
btubulin-b-catM (+UV)	29.3467	29.3467	29.3467	29.3467						btubulin-b-catM (+UV)	33.4067	33.4067	33.4067	33.4067
btubulin-b-catM+PM (-UV)	29.5067	29.5067	29.5067	29.5067						btubulin-b-catM+PM (-UV)	32.785	32.785	32.785	32.785
btubulin-b-catM+PM (+UV)	28.3433	28.3433	28.3433	28.3433						btubulin-b-catM+PM (+UV)	33.4867	33.4867	33.4867	33.4867
Non-skeletogenic mesoderm fate
qPCR analysis 15 hours post-fertilization
	R1	R2	R3	R Average	DCt	DDCt	2-ΔΔCt	log2(2-ΔΔCt)			R1	R2	R3	R Average	DCt	DDCt	2-ΔΔCt	log2(2-ΔΔCt)
gcm-control (+UV)	24.77	24.74	24.54	24.6833	1.80333	0	1	0		gcm-control (+UV)	36.42	33.96	35.62	35.3333	3.15333	0	1	0
gcm-b-catM (+UV)	31.37	31.47	31.57	31.47	8.75	6.94667	0.00810672	-6.94667		gcm-b-catM (+UV)	45	45	45	45	12.6467	9.49333	0.00138746	-9.49333
gcm-b-catM+PM (-UV)	25.14	24.97	25.06	25.0567	1.93667	0.133333	0.911722	-0.133333		gcm-b-catM+PM (-UV)	33.69	36.13	36.94	35.5867	3.24	0.0866667	0.941696	-0.0866667
gcm-b-catM+PM (+UV)	36.76	33.56	34.85	35.0567	12.2067	10.4033	0.000738388	-10.4033		gcm-b-catM+PM (+UV)	45	45	45	45	12.55	9.39667	0.00148362	-9.39667
btubulin-control (+UV)	22.88	22.88	22.88	22.88						btubulin-control (+UV)	32.18	32.18	32.18	32.18
btubulin-b-catM (+UV)	22.72	22.72	22.72	22.72						btubulin-b-catM (+UV)	32.3533	32.3533	32.3533	32.3533
btubulin-b-catM+PM (-UV)	23.12	23.12	23.12	23.12						btubulin-b-catM+PM (-UV)	32.3467	32.3467	32.3467	32.3467
btubulin-b-catM+PM (+UV)	22.85	22.85	22.85	22.85						btubulin-b-catM+PM (+UV)	32.45	32.45	32.45	32.45
	R1	R2	R3	R Average	DCt	DDCt	2-ΔΔCt	log2(2-ΔΔCt)			R1	R2	R3	R Average	DCt	DDCt	2-ΔΔCt	log2(2-ΔΔCt)
gataC-control (+UV)	27.99	27.95	27.76	27.9	5.02	0	1	0		gataC-control (+UV)	-	34.31	36.39	35.35	5.65	0	1	0
gataC-b-catM (+UV)	33.02	33.42	33.35	33.2633	10.5433	5.52333	0.0217426	-5.52333		gataC-b-catM (+UV)	45	45	45	45	15.0933	9.44333	0.00143639	-9.44333
gataC-b-catM+PM (-UV)	27.9	27.92	28.11	27.9767	4.85667	-0.163333	1.11987	0.163333		gataC-b-catM+PM (-UV)	35.32	35.95	35.82	35.6967	5.94	0.29	0.817902	-0.29
gataC-b-catM+PM (+UV)	34.17	34.83	32.92	33.9733	11.1233	6.10333	0.014545	-6.10333		gataC-b-catM+PM (+UV)	45	45	45	45	15.18	9.53	0.00135265	-9.53
btubulin-control (+UV)	22.88	22.88	22.88	22.88						btubulin-control (+UV)	29.7	29.7	29.7	29.7
btubulin-b-catM (+UV)	22.72	22.72	22.72	22.72						btubulin-b-catM (+UV)	29.9067	29.9067	29.9067	29.9067
btubulin-b-catM+PM (-UV)	23.12	23.12	23.12	23.12						btubulin-b-catM+PM (-UV)	29.7567	29.7567	29.7567	29.7567
btubulin-b-catM+PM (+UV)	22.85	22.85	22.85	22.85						btubulin-b-catM+PM (+UV)	29.82	29.82	29.82	29.82
	R1	R2	R3	R Average	DCt	DDCt	2-ΔΔCt	log2(2-ΔΔCt)			R1	R2	R3	R Average	DCt	DDCt	2-ΔΔCt	log2(2-ΔΔCt)
ese-control (+UV)	26.41	26.5	26.47	26.46	1.61	0	1	0		ese-control (+UV)	32.19	32.78	33.3	32.7567	0.836667	0	1	0
ese-b-catM (+UV)	28.96	28.67	28.82	28.8167	4.12	2.51	0.175556	-2.51		ese-b-catM (+UV)	41	36.56	39.36	38.9733	7.34333	6.50667	0.0109976	-6.50667
ese-b-catM+PM (-UV)	-	26	26.34	26.17	1.59	-0.02	1.01396	0.02		ese-b-catM+PM (-UV)	32.46	32.66	32.37	32.4967	0.486667	-0.35	1.27456	0.35
ese-b-catM+PM (+UV)	30.64	30.91	31.34	30.9633	6.36833	4.75833	0.0369487	-4.75833		ese-b-catM+PM (+UV)	36.79	36.6	36.03	36.4733	4.30667	3.47	0.0902456	-3.47
btubulin-control (+UV)	24.85	24.85	24.85	24.85						btubulin-control (+UV)	31.92	31.92	31.92	31.92
btubulin-b-catM (+UV)	24.6967	24.6967	24.6967	24.6967						btubulin-b-catM (+UV)	31.63	31.63	31.63	31.63
btubulin-b-catM+PM (-UV)	24.58	24.58	24.58	24.58						btubulin-b-catM+PM (-UV)	32.01	32.01	32.01	32.01
btubulin-b-catM+PM (+UV)	24.595	24.595	24.595	24.595						btubulin-b-catM+PM (+UV)	32.1667	32.1667	32.1667	32.1667
	R1	R2	R3	R Average	DCt	DDCt	2-ΔΔCt	log2(2-ΔΔCt)			R1	R2	R3	R Average	DCt	DDCt	2-ΔΔCt	log2(2-ΔΔCt)
pks-control (+UV)	22.94	22.96	22.76	22.8867	0.156667	0	1	0		pks-control (+UV)	32.46	32.59	33.37	32.8067	0.886667	0	1	0
pks-b-catM (+UV)	32.53	33.24	34.28	33.35	10.4867	10.33	0.000776891	-10.33		pks-b-catM (+UV)	45	45	45	45	13.37	12.4833	0.000174639	-12.4833
pks-b-catM+PM (-UV)	24.41	23.66	24.45	24.1733	0.496667	0.34	0.790041	-0.34		pks-b-catM+PM (-UV)	33.29	32.16	32.7	32.7167	0.706667	-0.18	1.13288	0.18
pks-b-catM+PM (+UV)	42.79	45	45	44.2633	21.4767	21.32	3.8198e-07	-21.32		pks-b-catM+PM (+UV)	45	45	38.22	42.74	10.5733	9.68667	0.00121345	-9.68667
btubulin-control (+UV)	22.73	22.73	22.73	22.73						btubulin-control (+UV)	31.92	31.92	31.92	31.92
btubulin-b-catM (+UV)	22.8633	22.8633	22.8633	22.8633						btubulin-b-catM (+UV)	31.63	31.63	31.63	31.63
btubulin-b-catM+PM (-UV)	23.6767	23.6767	23.6767	23.6767						btubulin-b-catM+PM (-UV)	32.01	32.01	32.01	32.01
btubulin-b-catM+PM (+UV)	22.7867	22.7867	22.7867	22.7867						btubulin-b-catM+PM (+UV)	32.1667	32.1667	32.1667	32.1667
Endoderm fate
qPCR analysis 15 hours post-fertilization
	R1	R2	R3	R Average	DCt	DDCt	2-ΔΔCt	log2(2-ΔΔCt)			R1	R2	R3	R Average	DCt	DDCt	2-ΔΔCt	log2(2-ΔΔCt)
foxA-control (+UV)	23.36	23.3	23.38	23.3467	0.466667	0	1	0		foxA-control (+UV)	32.36	32.99	32.73	32.6933	0.513333	0	1	0
foxA-b-catM (+UV)	30.65	30.53	30.82	30.6667	7.94667	7.48	0.00560139	-7.48		foxA-b-catM (+UV)	37.12	45	45	42.3733	10.02	9.50667	0.0013747	-9.50667
foxA-b-catM+PM (-UV)	23.55	23.43	23.43	23.47	0.35	-0.116667	1.08423	0.116667		foxA-b-catM+PM (-UV)	32.19	32.19	32.15	32.1767	-0.17	-0.683333	1.60585	0.683333
foxA-b-catM+PM (+UV)	31.99	30.98	30.72	31.23	8.38	7.91333	0.0041481	-7.91333		foxA-b-catM+PM (+UV)	45	37.91	36.12	39.6767	7.22667	6.71333	0.00952983	-6.71333
btubulin-control (+UV)	22.88	22.88	22.88	22.88						btubulin-control (+UV)	32.18	32.18	32.18	32.18
btubulin-b-catM (+UV)	22.72	22.72	22.72	22.72						btubulin-b-catM (+UV)	32.3533	32.3533	32.3533	32.3533
btubulin-b-catM+PM (-UV)	23.12	23.12	23.12	23.12						btubulin-b-catM+PM (-UV)	32.3467	32.3467	32.3467	32.3467
btubulin-b-catM+PM (+UV)	22.85	22.85	22.85	22.85						btubulin-b-catM+PM (+UV)	32.45	32.45	32.45	32.45
	R1	R2	R3	R Average	DCt	DDCt	2-ΔΔCt	log2(2-ΔΔCt)			R1	R2	R3	R Average	DCt	DDCt	2-ΔΔCt	log2(2-ΔΔCt)
brachyury-control (+UV)	24.05	23.96	24.1	24.0367	1.15667	0	1	0		brachyury-control (+UV)	34.45	35.41	36.43	35.43	3.25	0	1	0
brachyury-b-catM (+UV)	31.42	31.16	30.84	31.14	8.42	7.26333	0.00650907	-7.26333		brachyury-b-catM (+UV)	45	45	45	45	12.6467	9.39667	0.00148362	-9.39667
brachyury-b-catM+PM (-UV)	24.59	24.42	24.48	24.4967	1.37667	0.22	0.858565	-0.22		brachyury-b-catM+PM (-UV)	36.03	35.04	34.61	35.2267	2.88	-0.37	1.29235	0.37
brachyury-b-catM+PM (+UV)	31.75	31.19	31.08	31.34	8.49	7.33333	0.00620079	-7.33333		brachyury-b-catM+PM (+UV)	45	45	45	45	12.55	9.3	0.00158643	-9.3
btubulin-control (+UV)	22.88	22.88	22.88	22.88						btubulin-control (+UV)	32.18	32.18	32.18	32.18
btubulin-b-catM (+UV)	22.72	22.72	22.72	22.72						btubulin-b-catM (+UV)	32.3533	32.3533	32.3533	32.3533
btubulin-b-catM+PM (-UV)	23.12	23.12	23.12	23.12						btubulin-b-catM+PM (-UV)	32.3467	32.3467	32.3467	32.3467
btubulin-b-catM+PM (+UV)	22.85	22.85	22.85	22.85						btubulin-b-catM+PM (+UV)	32.45	32.45	32.45	32.45
	R1	R2	R3	R Average	DCt	DDCt	2-ΔΔCt	log2(2-ΔΔCt)			R1	R2	R3	R Average	DCt	DDCt	2-ΔΔCt	log2(2-ΔΔCt)
endo16-control (+UV)	29.29	29.34	29.51	29.38	1.35	0	1	0		endo16-control (+UV)	32.64	33.34	32.42	32.8	4.69333	0	1	0
endo16-b-catM (+UV)	45	45	35.36	41.7867	13.7667	12.4167	0.000182899	-12.4167		endo16-b-catM (+UV)	38.18	36.35	36.66	37.0633	8.97333	4.28	0.0514744	-4.28
endo16-b-catM+PM (-UV)	29.8	29.68	30.16	29.88	2.17	0.82	0.566442	-0.82		endo16-b-catM+PM (-UV)	32.03	33.02	31.43	32.16	4.57333	-0.12	1.08673	0.12
endo16-b-catM+PM (+UV)	45	38.32	35.77	39.6967	12.1667	10.8167	0.000554446	-10.8167		endo16-b-catM+PM (+UV)	36.36	36.03	36.64	36.3433	8.80333	4.11	0.0579118	-4.11
btubulin-control (+UV)	28.03	28.03	28.03	28.03						btubulin-control (+UV)	28.03	28.06	28.23	28.1067
btubulin-b-catM (+UV)	28.02	28.02	28.02	28.02						btubulin-b-catM (+UV)	28.02	28.05	28.2	28.09
btubulin-b-catM+PM (-UV)	27.71	27.71	27.71	27.71						btubulin-b-catM+PM (-UV)	27.71	27.73	27.32	27.5867
btubulin-b-catM+PM (+UV)	27.53	27.53	27.53	27.53						btubulin-b-catM+PM (+UV)	27.53	27.58	27.51	27.54
	R1	R2	R3	R Average	DCt	DDCt	2-ΔΔCt	log2(2-ΔΔCt)			R1	R2	R3	R Average	DCt	DDCt	2-ΔΔCt	log2(2-ΔΔCt)
hox11/13b-control (+UV)	31	30.83	31.48	31.1033	8.37333	0	1	0		hox11/13b-control (+UV)	38.44	41.6	41.27	40.4367	10.46	0	1	0
hox11/13b-b-catM (+UV)	39.36	35.79	35.45	36.8667	14.0033	5.63	0.020193	-5.63		hox11/13b-b-catM (+UV)	45	45	45	45	15.12	4.66	0.0395549	-4.66
hox11/13b-b-catM+PM (-UV)	31.55	31.37	30.88	31.2667	7.59	-0.783333	1.7211	0.783333		hox11/13b-b-catM+PM (-UV)	-	42.28	40.73	41.505	11.3117	0.851667	0.554144	-0.851667
hox11/13b-b-catM+PM (+UV)	36.62	36.02	40.55	37.73	14.9433	6.57	0.0105253	-6.57		hox11/13b-b-catM+PM (+UV)	45	45	45	45	15.19	4.73	0.0376815	-4.73
btubulin-control (+UV)	22.73	22.73	22.73	22.73						btubulin-control (+UV)	29.9767	29.9767	29.9767	29.9767
btubulin-b-catM (+UV)	22.8633	22.8633	22.8633	22.8633						btubulin-b-catM (+UV)	29.88	29.88	29.88	29.88
btubulin-b-catM+PM (-UV)	23.6767	23.6767	23.6767	23.6767						btubulin-b-catM+PM (-UV)	30.1933	30.1933	30.1933	30.1933
btubulin-b-catM+PM (+UV)	22.7867	22.7867	22.7867	22.7867						btubulin-b-catM+PM (+UV)	29.81	29.81	29.81	29.81

## Sheet: Underlying data Figure 7
UV treatment post-fertilization, skeletogenic mesoderm fate
qPCR analysis 10 hours post-fertilization
20 minutes post-fertilization
DNAsample1 (Rep1)	R1	R2	R3	R average	DCt	DDCt	2-ΔΔCt	log2(2-ΔΔCt)		DNAsample2 (Rep2)	R1	R2	R3	R average	DCt	DDCt	2-ΔΔCt	log2(2-ΔΔCt)
skeT-control (+UV)	34.03	34.86	34.75	34.5467	6.45	0	1	0		skeT-control (+UV)	41.84	35.58	34.98	37.4667	7.51222	0	1	0
skeT-b-catM+PM (-UV)	32.81	33.41	33.03	33.0833	5.16	-1.29	2.44528	1.29		skeT-b-catM+PM (-UV)	33.9	40.76	38.13	37.5967	7.66111	0.148889	0.901945	-0.148889
skeT-b-catM+PM (+UV)	33.37	33.77	33.67	33.6033	5.90333	-0.546667	1.46071	0.546667		skeT-b-catM+PM (+UV)	35.36	36.1	35.18	35.5467	5.97111	-1.54111	2.91019	1.54111
btubulin-control (+UV)	28.0967	28.0967	28.0967	28.0967						btubulin-control (+UV)	29.6333	30.43	29.8	29.9544
btubulin-b-catM+PM (-UV)	27.9233	27.9233	27.9233	27.9233						btubulin-b-catM+PM (-UV)	29.5667	29.91	30.33	29.9356
btubulin-b-catM+PM (+UV)	27.7	27.7	27.7	27.7						btubulin-b-catM+PM (+UV)	28.4567	30.31	29.96	29.5756
	R1	R2	R3	R average	DCt	DDCt	2-ΔΔCt	log2(2-ΔΔCt)			R1	R2	R3	R average	DCt	DDCt	2-ΔΔCt	log2(2-ΔΔCt)
alx1-control (+UV)	31.42	30.95	31.3	31.2233	3.12667	0	1	0		alx1-control (+UV)	32.78	32.9	32.5	32.7267	2.52333	0	1	0
alx1-b-catM+PM (-UV)	31.49	31	31.22	31.2367	3.31333	0.186667	0.878633	-0.186667		alx1-b-catM+PM (-UV)	33.45	33.13	32.62	33.0667	2.96	0.436667	0.73884	-0.436667
alx1-b-catM+PM (+UV)	31.98	32.75	31.21	31.98	4.28	1.15333	0.449585	-1.15333		alx1-b-catM+PM (+UV)	33.41	33.58	33.24	33.41	3.27	0.746667	0.595979	-0.746667
btubulin-control (+UV)	28.0967	28.0967	28.0967	28.0967						btubulin-control (+UV)	30.2033	30.2033	30.2033	30.2033
btubulin-b-catM+PM (-UV)	27.9233	27.9233	27.9233	27.9233						btubulin-b-catM+PM (-UV)	30.1067	30.1067	30.1067	30.1067
btubulin-b-catM+PM (+UV)	27.7	27.7	27.7	27.7						btubulin-b-catM+PM (+UV)	30.14	30.14	30.14	30.14
	R1	R2	R3	R average	DCt	DDCt	2-ΔΔCt	log2(2-ΔΔCt)			R1	R2	R3	R average	DCt	DDCt	2-ΔΔCt	log2(2-ΔΔCt)
deadringer-control (+UV)	32.99	32.98	33.29	33.0867	5.02	0	1	0		deadringer-control (+UV)	33.95	33.16	34.26	33.79	4.15667	0	1	0
deadringer-b-catM+PM (-UV)	32.58	32.38	33	32.6533	4.64	-0.38	1.30134	0.38		deadringer-b-catM+PM (-UV)	33.37	33.87	33.01	33.4167	3.85	-0.306667	1.23685	0.306667
deadringer-b-catM+PM (+UV)	31.94	32.29	32.01	32.08	6.22	1.2	0.435275	-1.2		deadringer-b-catM+PM (+UV)	32.14	33.92	33.9	33.32	4.86333	0.706667	0.612734	-0.706667
btubulin-control (+UV)	28.0667	28.0667	28.0667	28.0667						btubulin-control (+UV)	29.6333	29.6333	29.6333	29.6333
btubulin-b-catM+PM (-UV)	28.0133	28.0133	28.0133	28.0133						btubulin-b-catM+PM (-UV)	29.5667	29.5667	29.5667	29.5667
btubulin-b-catM+PM (+UV)	25.86	25.86	25.86	25.86						btubulin-b-catM+PM (+UV)	28.4567	28.4567	28.4567	28.4567
	R1	R2	R3	R average	DCt	DDCt	2-ΔΔCt	log2(2-ΔΔCt)			R1	R2	R3	R average	DCt	DDCt	2-ΔΔCt	log2(2-ΔΔCt)
sm50-control (+UV)	35.65	35.82	-	35.735	7.63833	0	1	0		sm50-control (+UV)	29.92	29.9	30.62	30.1467	0.513333	0	1	0
sm50-b-catM+PM (-UV)	-	35.58	33.66	34.62	6.69667	-0.941667	1.92075	0.941667		sm50-b-catM+PM (-UV)	29.88	30.4	30.07	30.1167	0.55	0.0366667	0.974905	-0.0366667
sm50-b-catM+PM (+UV)	35.47	35.4	33.24	34.7033	7.00333	-0.635	1.55294	0.635		sm50-b-catM+PM (+UV)	29.96	29.91	30.05	29.9733	1.51667	1.00333	0.498846	-1.00333
btubulin-control (+UV)	28.0967	28.0967	28.0967	28.0967						btubulin-control (+UV)	29.6333	29.6333	29.6333	29.6333
btubulin-b-catM+PM (-UV)	27.9233	27.9233	27.9233	27.9233						btubulin-b-catM+PM (-UV)	29.5667	29.5667	29.5667	29.5667
btubulin-b-catM+PM (+UV)	27.7	27.7	27.7	27.7						btubulin-b-catM+PM (+UV)	28.4567	28.4567	28.4567	28.4567
4 hours post-fertilization
	R1	R2	R3	R average	DCt	DDCt	2-ΔΔCt	log2(2-ΔΔCt)			R1	R2	R3	R average	DCt	DDCt	2-ΔΔCt	log2(2-ΔΔCt)
skeT-control (+UV)	30.31	30.93	30.95	30.73	4.99667	0	1	0		skeT-control (+UV)	33.29	33.51	34.34	33.7133	4.15667	0	1	0
skeT-b-catM+PM (-UV)	31.54	31.74	32.81	32.03	4.96333	-0.0333333	1.02337	0.0333333		skeT-b-catM+PM (-UV)	33.59	35.77	33.1	34.1533	5.02333	0.866667	0.548412	-0.866667
skeT-b-catM+PM (+UV)	30.36	30.62	31.01	30.6633	4.62333	-0.373333	1.29534	0.373333		skeT-b-catM+PM (+UV)	33.97	34.31	33.72	34	4.66	0.503333	0.705475	-0.503333
btubulin-control (+UV)	25.7333	25.7333	25.7333	25.7333						btubulin-control (+UV)	29.5567	29.5567	29.5567	29.5567
btubulin-b-catM+PM (-UV)	27.0667	27.0667	27.0667	27.0667						btubulin-b-catM+PM (-UV)	29.13	29.13	29.13	29.13
btubulin-b-catM+PM (+UV)	26.04	26.04	26.04	26.04						btubulin-b-catM+PM (+UV)	29.34	29.34	29.34	29.34
	R1	R2	R3	R average	DCt	DDCt	2-ΔΔCt	log2(2-ΔΔCt)			R1	R2	R3	R average	DCt	DDCt	2-ΔΔCt	log2(2-ΔΔCt)
alx1-control (+UV)	28.96	29.02	28.96	28.98	3.24667	0	1	0		alx1-control (+UV)	32.74	32.94	32.47	32.7167	3.16	0	1	0
alx1-b-catM+PM (-UV)	29.92	30.15	29.96	30.01	2.94333	-0.303333	1.23399	0.303333		alx1-b-catM+PM (-UV)	32.55	32.39	33.13	32.69	3.56	0.4	0.757858	-0.4
alx1-b-catM+PM (+UV)	28.98	28.75	29.05	28.9267	2.88667	-0.36	1.28343	0.36		alx1-b-catM+PM (+UV)	32.6	31.94	32.59	32.3767	3.03667	-0.123333	1.08925	0.123333
btubulin-control (+UV)	25.7333	25.7333	25.7333	25.7333						btubulin-control (+UV)	29.5567	29.5567	29.5567	29.5567
btubulin-b-catM+PM (-UV)	27.0667	27.0667	27.0667	27.0667						btubulin-b-catM+PM (-UV)	29.13	29.13	29.13	29.13
btubulin-b-catM+PM (+UV)	26.04	26.04	26.04	26.04						btubulin-b-catM+PM (+UV)	29.34	29.34	29.34	29.34
	R1	R2	R3	R average	DCt	DDCt	2-ΔΔCt	log2(2-ΔΔCt)			R1	R2	R3	R average	DCt	DDCt	2-ΔΔCt	log2(2-ΔΔCt)
deadringer-control (+UV)	33.57	32.99	33.82	33.46	4.97333	0	1	0		deadringer-control (+UV)	33.77	33.53	35.01	34.1033	4.81333	0	1	0
deadringer-b-catM+PM (-UV)	33.12	32.6	33.89	33.2033	4.55667	-0.416667	1.33484	0.416667		deadringer-b-catM+PM (-UV)	32.84	33.83	34.53	33.7333	5.52	0.706667	0.612734	-0.706667
deadringer-b-catM+PM (+UV)	33.36	33.37	32.39	33.04	5.02333	0.05	0.965936	-0.05		deadringer-b-catM+PM (+UV)	34.66	34.32	34.26	34.4133	4.15	-0.663333	1.58374	0.663333
btubulin-control (+UV)	28.4867	28.4867	28.4867	28.4867						btubulin-control (+UV)	29.29	29.29	29.29	29.29
btubulin-b-catM+PM (-UV)	28.6467	28.6467	28.6467	28.6467						btubulin-b-catM+PM (-UV)	28.2133	28.2133	28.2133	28.2133
btubulin-b-catM+PM (+UV)	28.0167	28.0167	28.0167	28.0167						btubulin-b-catM+PM (+UV)	30.2633	30.2633	30.2633	30.2633
	R1	R2	R3	R average	DCt	DDCt	2-ΔΔCt	log2(2-ΔΔCt)			R1	R2	R3	R average	DCt	DDCt	2-ΔΔCt	log2(2-ΔΔCt)
sm50-control (+UV)	33.25	33.64	32.95	33.28	7.54667	0	1	0		sm50-control (+UV)	33.74	33.98	34.04	33.92	4.36333	0	1	0
sm50-b-catM+PM (-UV)	34.74	33.95	33.9	34.1967	7.13	-0.416667	1.33484	0.416667		sm50-b-catM+PM (-UV)	33.15	32.95	35.56	33.8867	4.75667	0.393333	0.761368	-0.393333
sm50-b-catM+PM (+UV)	33.2	34.69	32.59	33.4933	7.45333	-0.0933333	1.06683	0.0933333		sm50-b-catM+PM (+UV)	33.31	34.15	34.22	33.8933	4.55333	0.19	0.876606	-0.19
btubulin-control (+UV)	25.7333	25.7333	25.7333	25.7333						btubulin-control (+UV)	29.5567	29.5567	29.5567	29.5567
btubulin-b-catM+PM (-UV)	27.0667	27.0667	27.0667	27.0667						btubulin-b-catM+PM (-UV)	29.13	29.13	29.13	29.13
btubulin-b-catM+PM (+UV)	26.04	26.04	26.04	26.04						btubulin-b-catM+PM (+UV)	29.34	29.34	29.34	29.34
6 hours post-fertilization
	R1	R2	R3	R average	DCt	DDCt	2-ΔΔCt	log2(2-ΔΔCt)			R1	R2	R3	R average	DCt	DDCt	2-ΔΔCt	log2(2-ΔΔCt)
skeT-control (+UV)	31.85	30.86	32.19	31.6333	5.23667	0	1	0		skeT-control (+UV)	35.39	34.5	34.59	34.8267	5.80333	0	1	0
skeT-b-catM+PM (-UV)	31.14	30.98	31	31.04	4.77667	-0.46	1.37554	0.46		skeT-b-catM+PM (-UV)	-	34.27	34.26	34.265	4.83833	-0.965	1.95206	0.965
skeT-b-catM+PM (+UV)	30.58	31.55	30.91	31.0133	4.39	-0.846667	1.79834	0.846667		skeT-b-catM+PM (+UV)	33.01	33.4	34.96	33.79	4.83667	-0.966667	1.95432	0.966667
btubulin-control (+UV)	26.3967	26.3967	26.3967	26.3967						btubulin-control (+UV)	29.0233	29.0233	29.0233	29.0233
btubulin-b-catM+PM (-UV)	26.2633	26.2633	26.2633	26.2633						btubulin-b-catM+PM (-UV)	29.4267	29.4267	29.4267	29.4267
btubulin-b-catM+PM (+UV)	26.6233	26.6233	26.6233	26.6233						btubulin-b-catM+PM (+UV)	28.9533	28.9533	28.9533	28.9533
	R1	R2	R3	R average	DCt	DDCt	2-ΔΔCt	log2(2-ΔΔCt)			R1	R2	R3	R average	DCt	DDCt	2-ΔΔCt	log2(2-ΔΔCt)
alx1-control (+UV)	29.39	29.7	29.47	29.52	3.12333	0	1	0		alx1-control (+UV)	31.68	31.79	32.4	31.9567	2.93333	0	1	0
alx1-b-catM+PM (-UV)	29.12	29.06	28.98	29.0533	2.79	-0.333333	1.25992	0.333333		alx1-b-catM+PM (-UV)	31.71	32.2	31.38	31.7633	2.33667	-0.596667	1.51222	0.596667
alx1-b-catM+PM (+UV)	29.16	29.13	29	29.0967	2.47333	-0.65	1.56917	0.65		alx1-b-catM+PM (+UV)	32.73	32.38	32.47	32.5267	3.57333	0.64	0.641713	-0.64
btubulin-control (+UV)	26.3967	26.3967	26.3967	26.3967						btubulin-control (+UV)	29.0233	29.0233	29.0233	29.0233
btubulin-b-catM+PM (-UV)	26.2633	26.2633	26.2633	26.2633						btubulin-b-catM+PM (-UV)	29.4267	29.4267	29.4267	29.4267
btubulin-b-catM+PM (+UV)	26.6233	26.6233	26.6233	26.6233						btubulin-b-catM+PM (+UV)	28.9533	28.9533	28.9533	28.9533
	R1	R2	R3	R average	DCt	DDCt	2-ΔΔCt	log2(2-ΔΔCt)			R1	R2	R3	R average	DCt	DDCt	2-ΔΔCt	log2(2-ΔΔCt)
deadringer-control (+UV)	33.13	32.72	32.58	32.81	5.55667	0	1	0		deadringer-control (+UV)	34.71	37.53	34.44	35.56	3.70333	0	1	0
deadringer-b-catM+PM (-UV)	32.58	32.48	32.95	32.67	5	-0.556667	1.47087	0.556667		deadringer-b-catM+PM (-UV)	34.57	35.14	35.96	35.2233	2.69333	-1.01	2.01391	1.01
deadringer-b-catM+PM (+UV)	31.99	32.02	32.3	32.1033	6.03	0.473333	0.720298	-0.473333		deadringer-b-catM+PM (+UV)	35.26	35.09	36.9	35.75	3.025	-0.678333	1.60029	0.678333
btubulin-control (+UV)	27.2533	27.2533	27.2533	27.2533						btubulin-control (+UV)	31.8567	31.8567	31.8567	31.8567
btubulin-b-catM+PM (-UV)	27.67	27.67	27.67	27.67						btubulin-b-catM+PM (-UV)	32.53	32.53	32.53	32.53
btubulin-b-catM+PM (+UV)	26.0733	26.0733	26.0733	26.0733						btubulin-b-catM+PM (+UV)	32.725	32.725	32.725	32.725
	R1	R2	R3	R average	DCt	DDCt	2-ΔΔCt	log2(2-ΔΔCt)			R1	R2	R3	R average	DCt	DDCt	2-ΔΔCt	log2(2-ΔΔCt)
sm50-control (+UV)	33.71	32.23	32.09	32.6767	6.28	0	1	0		sm50-control (+UV)	33.67	35.76	34.79	34.74	5.71667	0	1	0
sm50-b-catM+PM (-UV)	32.66	32.99	32.55	32.7333	6.47	0.19	0.876606	-0.19		sm50-b-catM+PM (-UV)	34.8	34.67	33.69	34.3867	4.96	-0.756667	1.68958	0.756667
sm50-b-catM+PM (+UV)	31.99	31.53	31.33	31.6167	4.99333	-1.28667	2.43964	1.28667		sm50-b-catM+PM (+UV)	33.85	34.12	-	33.985	5.03167	-0.685	1.6077	0.685
btubulin-control (+UV)	26.3967	26.3967	26.3967	26.3967						btubulin-control (+UV)	29.0233	29.0233	29.0233	29.0233
btubulin-b-catM+PM (-UV)	26.2633	26.2633	26.2633	26.2633						btubulin-b-catM+PM (-UV)	29.4267	29.4267	29.4267	29.4267
btubulin-b-catM+PM (+UV)	26.6233	26.6233	26.6233	26.6233						btubulin-b-catM+PM (+UV)	28.9533	28.9533	28.9533	28.9533
8 hours post-fertilization
	R1	R2	R3	R average	DCt	DDCt	2-ΔΔCt	log2(2-ΔΔCt)			R1	R2	R3	R average	DCt	DDCt	2-ΔΔCt	log2(2-ΔΔCt)
skeT-control (+UV)	30.96	30.91	30.87	30.9133	5.34	0	1	0		skeT-control (+UV)	33.26	33.34	33.62	33.4067	4.78	0	1	0
skeT-b-catM+PM (-UV)	30.8	30.31	30.37	30.4933	4.89667	-0.443333	1.35974	0.443333		skeT-b-catM+PM (-UV)	34.3	34.8	33.29	34.13	5.20333	0.423333	0.7457	-0.423333
skeT-b-catM+PM (+UV)	29.75	30.06	29.9	29.9033	5.26333	-0.0766667	1.05458	0.0766667		skeT-b-catM+PM (+UV)	34.33	33.71	-	34.02	5.08333	0.303333	0.810378	-0.303333
btubulin-control (+UV)	25.5733	25.5733	25.5733	25.5733						btubulin-control (+UV)	28.6267	28.6267	28.6267	28.6267
btubulin-b-catM+PM (-UV)	25.5967	25.5967	25.5967	25.5967						btubulin-b-catM+PM (-UV)	28.9267	28.9267	28.9267	28.9267
btubulin-b-catM+PM (+UV)	24.64	24.64	24.64	24.64						btubulin-b-catM+PM (+UV)	28.9367	28.9367	28.9367	28.9367
	R1	R2	R3	R average	DCt	DDCt	2-ΔΔCt	log2(2-ΔΔCt)			R1	R2	R3	R average	DCt	DDCt	2-ΔΔCt	log2(2-ΔΔCt)
alx1-control (+UV)	28.74	28.91	28.72	28.79	3.21667	0	1	0		alx1-control (+UV)	31.39	32.17	31.99	31.85	3.22333	0	1	0
alx1-b-catM+PM (-UV)	28.5	28.85	28.55	28.6333	3.03667	-0.18	1.13288	0.18		alx1-b-catM+PM (-UV)	32.47	31.78	32.09	32.1133	3.18667	-0.0366667	1.02574	0.0366667
alx1-b-catM+PM (+UV)	28.58	28.71	28.24	28.51	3.87	0.653333	0.63581	-0.653333		alx1-b-catM+PM (+UV)	32.31	32.9	33.31	32.84	3.90333	0.68	0.624165	-0.68
btubulin-control (+UV)	25.5733	25.5733	25.5733	25.5733						btubulin-control (+UV)	28.6267	28.6267	28.6267	28.6267
btubulin-b-catM+PM (-UV)	25.5967	25.5967	25.5967	25.5967						btubulin-b-catM+PM (-UV)	28.9267	28.9267	28.9267	28.9267
btubulin-b-catM+PM (+UV)	24.64	24.64	24.64	24.64						btubulin-b-catM+PM (+UV)	28.9367	28.9367	28.9367	28.9367
	R1	R2	R3	R average	DCt	DDCt	2-ΔΔCt	log2(2-ΔΔCt)			R1	R2	R3	R average	DCt	DDCt	2-ΔΔCt	log2(2-ΔΔCt)
deadringer-control (+UV)	32.29	32.93	32.08	32.4333	5.02333	0	1	0		deadringer-control (+UV)	34.63	34.66	35.89	35.06	2.82333	0	1	0
deadringer-b-catM+PM (-UV)	34.06	32.57	32.5	33.0433	5.33333	0.31	0.806642	-0.31		deadringer-b-catM+PM (-UV)	34.99	36.7	36.53	36.0733	3.92667	1.10333	0.46544	-1.10333
deadringer-b-catM+PM (+UV)	31.17	31.4	30.92	31.1633	5.77	0.746667	0.595979	-0.746667		deadringer-b-catM+PM (+UV)	36.72	36.48	35.37	36.19	4.37333	1.55	0.34151	-1.55
btubulin-control (+UV)	27.08	27.46	27.69	27.41						btubulin-control (+UV)	31.95	32.08	32.68	32.2367
btubulin-b-catM+PM (-UV)	27.67	27.67	27.79	27.71						btubulin-b-catM+PM (-UV)	31.97	31.95	32.52	32.1467
btubulin-b-catM+PM (+UV)	25.38	25.24	25.56	25.3933						btubulin-b-catM+PM (+UV)	31.41	31.35	32.69	31.8167
	R1	R2	R3	R average	DCt	DDCt	2-ΔΔCt	log2(2-ΔΔCt)			R1	R2	R3	R average	DCt	DDCt	2-ΔΔCt	log2(2-ΔΔCt)
sm50-control (+UV)	31.39	32.2	32.58	32.0567	6.48333	0	1	0		sm50-control (+UV)	34.35	34.82	34.57	34.58	5.95333	0	1	0
sm50-b-catM+PM (-UV)	31.72	31.89	31.14	31.5833	5.98667	-0.496667	1.41095	0.496667		sm50-b-catM+PM (-UV)	35.65	36.4	-	36.025	7.09833	1.145	0.45219	-1.145
sm50-b-catM+PM (+UV)	31.11	30.47	31.04	30.8733	6.23333	-0.25	1.18921	0.25		sm50-b-catM+PM (+UV)	35.9	35.71	34.51	35.3733	6.43667	0.483333	0.715323	-0.483333
btubulin-control (+UV)	25.5733	25.5733	25.5733	25.5733						btubulin-control (+UV)	28.6267	28.6267	28.6267	28.6267
btubulin-b-catM+PM (-UV)	25.5967	25.5967	25.5967	25.5967						btubulin-b-catM+PM (-UV)	28.9267	28.9267	28.9267	28.9267
btubulin-b-catM+PM (+UV)	24.64	24.64	24.64	24.64						btubulin-b-catM+PM (+UV)	28.9367	28.9367	28.9367	28.9367
qPCR analysis 15 hours post-fertilization
20 minutes post-fertilization
	R1	R2	R3	R average	DCt	DDCt	2-ΔΔCt	log2(2-ΔΔCt)			R1	R2	R3	R average	DCt	DDCt	2-ΔΔCt	log2(2-ΔΔCt)
skeT-control (+UV)		38.81	35.92	37.365	7.045	0	1	0		skeT-control (+UV)	34.27	33.79	33.95	34.0033	4.09	0	1	0
skeT-b-catM+PM (-UV)	38.01	36.21	36.45	36.89	6.63333	-0.411667	1.33022	0.411667		skeT-b-catM+PM (-UV)	32.69	35.56	32.94	33.73	3.82333	-0.266667	1.20303	0.266667
skeT-b-catM+PM (+UV)	37.48	-	35.89	36.685	6.79167	-0.253333	1.19196	0.253333		skeT-b-catM+PM (+UV)	33.98	33.52	35.27	34.2567	4.34667	0.256667	0.83702	-0.256667
btubulin-control (+UV)	30.95	29.97	30.04	30.32						btubulin-control (+UV)	29.9133	29.9133	29.9133	29.9133
btubulin-b-catM+PM (-UV)	30.29	30.12	30.36	30.2567						btubulin-b-catM+PM (-UV)	29.9067	29.9067	29.9067	29.9067
btubulin-b-catM+PM (+UV)	30.12	29.63	29.93	29.8933						btubulin-b-catM+PM (+UV)	29.91	29.91	29.91	29.91
	R1	R2	R3	R average	DCt	DDCt	2-ΔΔCt	log2(2-ΔΔCt)			R1	R2	R3	R average	DCt	DDCt	2-ΔΔCt	log2(2-ΔΔCt)
alx1-control (+UV)	31.51	31.37	32.08	31.6533	1.13	0	1	0		alx1-control (+UV)	31.57	31.25	31.05	31.29	1.37667	0	1	0
alx1-b-catM+PM (-UV)	31.31	31.44	31.7	31.4833	0.683333	-0.446667	1.36289	0.446667		alx1-b-catM+PM (-UV)	30.67	30.48	30.97	30.7067	0.8	-0.576667	1.4914	0.576667
alx1-b-catM+PM (+UV)	31.87	32.45	31.69	32.0033	1.77667	0.646667	0.638754	-0.646667		alx1-b-catM+PM (+UV)	30.32	31.01	30.84	30.7233	0.813333	-0.563333	1.47768	0.563333
btubulin-control (+UV)	30.8	30.01	30.76	30.5233						btubulin-control (+UV)	29.9133	29.9133	29.9133	29.9133
btubulin-b-catM+PM (-UV)	31	30.96	30.44	30.8						btubulin-b-catM+PM (-UV)	29.9067	29.9067	29.9067	29.9067
btubulin-b-catM+PM (+UV)	30.58	29.94	30.16	30.2267						btubulin-b-catM+PM (+UV)	29.91	29.91	29.91	29.91
	R1	R2	R3	R average	DCt	DDCt	2-ΔΔCt	log2(2-ΔΔCt)			R1	R2	R3	R average	DCt	DDCt	2-ΔΔCt	log2(2-ΔΔCt)
foxO-control (+UV)	32.58	32.59	33.86	33.01	1.24333	0	1	0		foxO-control (+UV)	31.83	31.69	32.29	31.9367	1.64667	0	1	0
foxO-b-catM+PM (-UV)	32.09	32.69	33.66	32.8133	0.883333	-0.36	1.28343	0.36		foxO-b-catM+PM (-UV)	31.94	31.56	31.99	31.83	1.77333	0.126667	0.915945	-0.126667
foxO-b-catM+PM (+UV)	32.31	32.38	32.19	32.2933	0.603333	-0.64	1.55833	0.64		foxO-b-catM+PM (+UV)	31.3	32.32	32.16	31.9267	1.92	0.273333	0.827406	-0.273333
btubulin-control (+UV)	32	31.67	31.63	31.7667						btubulin-control (+UV)	30.29	30.29	30.29	30.29
btubulin-b-catM+PM (-UV)	32.44	31.29	32.06	31.93						btubulin-b-catM+PM (-UV)	30.0567	30.0567	30.0567	30.0567
btubulin-b-catM+PM (+UV)	31.03	31.54	32.5	31.69						btubulin-b-catM+PM (+UV)	30.0067	30.0067	30.0067	30.0067
	R1	R2	R3	R average	DCt	DDCt	2-ΔΔCt	log2(2-ΔΔCt)			R1	R2	R3	R average	DCt	DDCt	2-ΔΔCt	log2(2-ΔΔCt)
sm50-control (+UV)	31.75	31.44	31.22	31.47	0.946667	0	1	0		sm50-control (+UV)	31.08	31.32	30.95	31.1167	1.20333	0	1	0
sm50-b-catM+PM (-UV)	30.95	31.49	31.54	31.3267	0.526667	-0.42	1.33793	0.42		sm50-b-catM+PM (-UV)	30.04	30.6	30.37	30.3367	0.43	-0.773333	1.70921	0.773333
sm50-b-catM+PM (+UV)	31.95	31.43	31.43	31.6033	1.37667	0.43	0.742262	-0.43		sm50-b-catM+PM (+UV)	30.65	30.33	30.06	30.3467	0.436667	-0.766667	1.70133	0.766667
btubulin-control (+UV)	30.8	30.01	30.76	30.5233						btubulin-control (+UV)	29.9133	29.9133	29.9133	29.9133
btubulin-b-catM+PM (-UV)	31	30.96	30.44	30.8						btubulin-b-catM+PM (-UV)	29.9067	29.9067	29.9067	29.9067
btubulin-b-catM+PM (+UV)	30.58	29.94	30.16	30.2267						btubulin-b-catM+PM (+UV)	29.91	29.91	29.91	29.91
4 hours post-fertilization
	R1	R2	R3	R average	DCt	DDCt	2-ΔΔCt	log2(2-ΔΔCt)			R1	R2	R3	R average	DCt	DDCt	2-ΔΔCt	log2(2-ΔΔCt)
skeT-control (+UV)	28.27	28.29	28.26	28.2733	5.13333	0	1	0		skeT-control (+UV)	-	33.82	34	33.91	5.25667	0	1	0
skeT-b-catM+PM (-UV)	27.97	28.09	27.99	28.0167	5.07667	-0.0566667	1.04006	0.0566667		skeT-b-catM+PM (-UV)	33.03	32.92	34.58	33.51	4.74	-0.516667	1.43065	0.516667
skeT-b-catM+PM (+UV)	28.11	28.25	27.99	28.1167	4.96667	-0.166667	1.12246	0.166667		skeT-b-catM+PM (+UV)	32.99	32.74	33.28	33.0033	4.23333	-1.02333	2.03261	1.02333
btubulin-control (+UV)	23.14	23.14	23.14	23.14						btubulin-control (+UV)	28.6533	28.6533	28.6533	28.6533
btubulin-b-catM+PM (-UV)	22.94	22.94	22.94	22.94						btubulin-b-catM+PM (-UV)	28.77	28.77	28.77	28.77
btubulin-b-catM+PM (+UV)	23.15	23.15	23.15	23.15						btubulin-b-catM+PM (+UV)	28.77	28.77	28.77	28.77
	R1	R2	R3	R average	DCt	DDCt	2-ΔΔCt	log2(2-ΔΔCt)			R1	R2	R3	R average	DCt	DDCt	2-ΔΔCt	log2(2-ΔΔCt)
alx1-control (+UV)	27.4	26.96	27.38	27.2467	4.10667	0	1	0		alx1-control (+UV)	30.27	30.16	30.77	30.4	1.74667	0	1	0
alx1-b-catM+PM (-UV)	26.99	26.72	26.98	26.8967	3.95667	-0.15	1.10957	0.15		alx1-b-catM+PM (-UV)	30.41	30.42	30.5	30.4433	1.67333	-0.0733333	1.05214	0.0733333
alx1-b-catM+PM (+UV)	26.69	26.95	26.49	26.71	3.56	-0.546667	1.46071	0.546667		alx1-b-catM+PM (+UV)	30.03	30.27	30.51	30.27	1.5	-0.246667	1.18646	0.246667
btubulin-control (+UV)	23.14	23.14	23.14	23.14						btubulin-control (+UV)	28.6533	28.6533	28.6533	28.6533
btubulin-b-catM+PM (-UV)	22.94	22.94	22.94	22.94						btubulin-b-catM+PM (-UV)	28.77	28.77	28.77	28.77
btubulin-b-catM+PM (+UV)	23.15	23.15	23.15	23.15						btubulin-b-catM+PM (+UV)	28.77	28.77	28.77	28.77
	R1	R2	R3	R average	DCt	DDCt	2-ΔΔCt	log2(2-ΔΔCt)			R1	R2	R3	R average	DCt	DDCt	2-ΔΔCt	log2(2-ΔΔCt)
foxO-control (+UV)	27.07	27.23	27.08	27.1267	3.84	0	1	0		foxO-control (+UV)	30.8	30.29	31.02	30.7033	2.02	0	1	0
foxO-b-catM+PM (-UV)	26.43	26.47	26.67	26.5233	3.69667	-0.143333	1.10445	0.143333		foxO-b-catM+PM (-UV)	30.11	30.24	30.91	30.42	1.97667	-0.0433333	1.03049	0.0433333
foxO-b-catM+PM (+UV)	27.38	27.42	27.35	27.3833	4.32333	0.483333	0.715323	-0.483333		foxO-b-catM+PM (+UV)	30.91	30.78	30.35	30.68	1.87	-0.15	1.10957	0.15
btubulin-control (+UV)	23.2867	23.2867	23.2867	23.2867						btubulin-control (+UV)	28.6833	28.6833	28.6833	28.6833
btubulin-b-catM+PM (-UV)	22.8267	22.8267	22.8267	22.8267						btubulin-b-catM+PM (-UV)	28.4433	28.4433	28.4433	28.4433
btubulin-b-catM+PM (+UV)	23.06	23.06	23.06	23.06						btubulin-b-catM+PM (+UV)	28.81	28.81	28.81	28.81
	R1	R2	R3	R average	DCt	DDCt	2-ΔΔCt	log2(2-ΔΔCt)			R1	R2	R3	R average	DCt	DDCt	2-ΔΔCt	log2(2-ΔΔCt)
sm50-control (+UV)	26.6	26.29	26.5	26.4633	3.32333	0	1	0		sm50-control (+UV)	29.16	28.97	29.44	29.19	0.536667	0	1	0
sm50-b-catM+PM (-UV)	26.2	26.01	26.13	26.1133	3.17333	-0.15	1.10957	0.15		sm50-b-catM+PM (-UV)	28.99	29.2	28.86	29.0167	0.246667	-0.29	1.22264	0.29
sm50-b-catM+PM (+UV)	26.65	26.84	26.63	26.7067	3.55667	0.233333	0.850667	-0.233333		sm50-b-catM+PM (+UV)	29.1	29.2	29.38	29.2267	0.456667	-0.08	1.05702	0.08
btubulin-control (+UV)	23.14	23.14	23.14	23.14						btubulin-control (+UV)	28.6533	28.6533	28.6533	28.6533
btubulin-b-catM+PM (-UV)	22.94	22.94	22.94	22.94						btubulin-b-catM+PM (-UV)	28.77	28.77	28.77	28.77
btubulin-b-catM+PM (+UV)	23.15	23.15	23.15	23.15						btubulin-b-catM+PM (+UV)	28.77	28.77	28.77	28.77
6 hours post-fertilization
	R1	R2	R3	R average	DCt	DDCt	2-ΔΔCt	log2(2-ΔΔCt)			R1	R2	R3	R average	DCt	DDCt	2-ΔΔCt	log2(2-ΔΔCt)
skeT-control (+UV)	28.69	28.54	28.2	28.4767	4.99667	0	1	0		skeT-control (+UV)	34.34	34.72	34	34.3533	5.44667	0	1	0
skeT-b-catM+PM (-UV)	28.12	27.99	28.01	28.04	5.04	0.0433333	0.97041	-0.0433333		skeT-b-catM+PM (-UV)	33.32	33.96	34.21	33.83	4.96	-0.486667	1.4012	0.486667
skeT-b-catM+PM (+UV)	28.17	28.01	27.96	28.0467	4.53	-0.466667	1.38191	0.466667		skeT-b-catM+PM (+UV)	35.77	35.03	-	35.4	6.54333	1.09667	0.467596	-1.09667
btubulin-control (+UV)	23.48	23.48	23.48	23.48						btubulin-control (+UV)	29.07	28.92	28.73	28.9067
btubulin-b-catM+PM (-UV)	23	23	23	23						btubulin-b-catM+PM (-UV)	29.22	28.54	28.85	28.87
btubulin-b-catM+PM (+UV)	23.5167	23.5167	23.5167	23.5167						btubulin-b-catM+PM (+UV)	28.8567	28.8567	28.8567	28.8567
	R1	R2	R3	R average	DCt	DDCt	2-ΔΔCt	log2(2-ΔΔCt)			R1	R2	R3	R average	DCt	DDCt	2-ΔΔCt	log2(2-ΔΔCt)
alx1-control (+UV)	27.56	27.81	27.64	27.67	4.19	0	1	0		alx1-control (+UV)	30.74	30.82	30.86	30.8067	1.9	0	1	0
alx1-b-catM+PM (-UV)	26.75	26.6	26.88	26.7433	3.74333	-0.446667	1.36289	0.446667		alx1-b-catM+PM (-UV)	30.86	30.47	30.86	30.73	1.86	-0.04	1.02811	0.04
alx1-b-catM+PM (+UV)	27.1	26.97	26.85	26.9733	3.45667	-0.733333	1.66248	0.733333		alx1-b-catM+PM (+UV)	30.98	30.96	30.73	30.89	2.03333	0.133333	0.911722	-0.133333
btubulin-control (+UV)	23.48	23.48	23.48	23.48						btubulin-control (+UV)	28.9067	28.9067	28.9067	28.9067
btubulin-b-catM+PM (-UV)	23	23	23	23						btubulin-b-catM+PM (-UV)	28.87	28.87	28.87	28.87
btubulin-b-catM+PM (+UV)	23.5167	23.5167	23.5167	23.5167						btubulin-b-catM+PM (+UV)	28.8567	28.8567	28.8567	28.8567
	R1	R2	R3	R average	DCt	DDCt	2-ΔΔCt	log2(2-ΔΔCt)			R1	R2	R3	R average	DCt	DDCt	2-ΔΔCt	log2(2-ΔΔCt)
foxO-control (+UV)	26.78	26.92	27.04	26.9133	3.68	0	1	0		foxO-control (+UV)	30.67	31.12	30.14	30.6433	2.13333	0	1	0
foxO-b-catM+PM (-UV)	26.26	26.3	26.55	26.37	3.55667	-0.123333	1.08925	0.123333		foxO-b-catM+PM (-UV)	30.61	30	30.81	30.4733	2.05333	-0.08	1.05702	0.08
foxO-b-catM+PM (+UV)	27.21	27.01	27.29	27.17	4.25333	0.573333	0.672062	-0.573333		foxO-b-catM+PM (+UV)	30.53	30.33	31.22	30.6933	1.73	-0.403333	1.32256	0.403333
btubulin-control (+UV)	23.2333	23.2333	23.2333	23.2333						btubulin-control (+UV)	28.51	28.51	28.51	28.51
btubulin-b-catM+PM (-UV)	22.8133	22.8133	22.8133	22.8133						btubulin-b-catM+PM (-UV)	28.42	28.42	28.42	28.42
btubulin-b-catM+PM (+UV)	22.9167	22.9167	22.9167	22.9167						btubulin-b-catM+PM (+UV)	28.9633	28.9633	28.9633	28.9633
	R1	R2	R3	R average	DCt	DDCt	2-ΔΔCt	log2(2-ΔΔCt)			R1	R2	R3	R average	DCt	DDCt	2-ΔΔCt	log2(2-ΔΔCt)
sm50-control (+UV)	26.68	26.48	26.5	26.5533	3.07333	0	1	0		sm50-control (+UV)	29.45	29.54	29.64	29.5433	0.636667	0	1	0
sm50-b-catM+PM (-UV)	26.19	26.08	26.07	26.1133	3.11333	0.04	0.972655	-0.04		sm50-b-catM+PM (-UV)	29.35	29.27	29.24	29.2867	0.416667	-0.22	1.16473	0.22
sm50-b-catM+PM (+UV)	26.71	26.39	26.83	26.6433	3.12667	0.0533333	0.963707	-0.0533333		sm50-b-catM+PM (+UV)	29.49	29.58	29.87	29.6467	0.79	0.153333	0.899171	-0.153333
btubulin-control (+UV)	23.48	23.48	23.48	23.48						btubulin-control (+UV)	28.9067	28.9067	28.9067	28.9067
btubulin-b-catM+PM (-UV)	23	23	23	23						btubulin-b-catM+PM (-UV)	28.87	28.87	28.87	28.87
btubulin-b-catM+PM (+UV)	23.5167	23.5167	23.5167	23.5167						btubulin-b-catM+PM (+UV)	28.8567	28.8567	28.8567	28.8567
8 hours post-fertilization
	R1	R2	R3	R average	DCt	DDCt	2-ΔΔCt	log2(2-ΔΔCt)			R1	R2	R3	R average	DCt	DDCt	2-ΔΔCt	log2(2-ΔΔCt)
skeT-control (+UV)	30.96	30.78	31.11	30.95	6.68667	0	1	0		skeT-control (+UV)	32.57	33.87	33.4	33.28	3.18333	0	1	0
skeT-b-catM+PM (-UV)	28.03	27.88	27.89	27.9333	5.66667	-1.02	2.02792	1.02		skeT-b-catM+PM (-UV)	33.08	32.04	32.91	32.6767	2.52	-0.663333	1.58374	0.663333
skeT-b-catM+PM (+UV)	28.55	28.22	28.4	28.39	4.95333	-1.73333	3.32495	1.73333		skeT-b-catM+PM (+UV)	33.57	32.97	32.97	33.17	3.16667	-0.0166667	1.01162	0.0166667
btubulin-control (+UV)	24.2633	24.2633	24.2633	24.2633						btubulin-control (+UV)	30.0967	30.0967	30.0967	30.0967
btubulin-b-catM+PM (-UV)	22.2667	22.2667	22.2667	22.2667						btubulin-b-catM+PM (-UV)	30.1567	30.1567	30.1567	30.1567
btubulin-b-catM+PM (+UV)	23.4367	23.4367	23.4367	23.4367						btubulin-b-catM+PM (+UV)	30.0033	30.0033	30.0033	30.0033
	R1	R2	R3	R average	DCt	DDCt	2-ΔΔCt	log2(2-ΔΔCt)			R1	R2	R3	R average	DCt	DDCt	2-ΔΔCt	log2(2-ΔΔCt)
alx1-control (+UV)	27.81	27.76	27.7	27.7567	3.49333	0	1	0		alx1-control (+UV)	32.06	32.87	32.16	32.3633	2.26667	0	1	0
alx1-b-catM+PM (-UV)	25.82	25.97	25.57	25.7867	3.52	0.0266667	0.981686	-0.0266667		alx1-b-catM+PM (-UV)	33.21	32.37	31.67	32.4167	2.26	-0.00666667	1.00463	0.00666667
alx1-b-catM+PM (+UV)	26.18	26.09	25.96	26.0767	2.64	-0.853333	1.80667	0.853333		alx1-b-catM+PM (+UV)	31.91	31.88	32.23	32.0067	2.00333	-0.263333	1.20025	0.263333
btubulin-control (+UV)	24.2633	24.2633	24.2633	24.2633						btubulin-control (+UV)	30.0967	30.0967	30.0967	30.0967
btubulin-b-catM+PM (-UV)	22.2667	22.2667	22.2667	22.2667						btubulin-b-catM+PM (-UV)	30.1567	30.1567	30.1567	30.1567
btubulin-b-catM+PM (+UV)	23.4367	23.4367	23.4367	23.4367						btubulin-b-catM+PM (+UV)	30.0033	30.0033	30.0033	30.0033
	R1	R2	R3	R average	DCt	DDCt	2-ΔΔCt	log2(2-ΔΔCt)			R1	R2	R3	R average	DCt	DDCt	2-ΔΔCt	log2(2-ΔΔCt)
foxO-control (+UV)	25.68	25.85	25.99	25.84	2.82333	0	1	0		foxO-control (+UV)	30.95	31.64	31.22	31.27	0.756667	0	1	0
foxO-b-catM+PM (-UV)	25.65	25.56	25.68	25.63	2.89667	0.0733333	0.950439	-0.0733333		foxO-b-catM+PM (-UV)	30.95	30.68	30.82	30.8167	0.72	-0.0366667	1.02574	0.0366667
foxO-b-catM+PM (+UV)	25.87	26	25.94	25.9367	2.77	-0.0533333	1.03766	0.0533333		foxO-b-catM+PM (+UV)	31.12	31.09	31.5	31.2367	0.5	-0.256667	1.19472	0.256667
btubulin-control (+UV)	23.0167	23.0167	23.0167	23.0167						btubulin-control (+UV)	30.5133	30.5133	30.5133	30.5133
btubulin-b-catM+PM (-UV)	22.7333	22.7333	22.7333	22.7333						btubulin-b-catM+PM (-UV)	30.0967	30.0967	30.0967	30.0967
btubulin-b-catM+PM (+UV)	23.1667	23.1667	23.1667	23.1667						btubulin-b-catM+PM (+UV)	30.7367	30.7367	30.7367	30.7367
	R1	R2	R3	R average	DCt	DDCt	2-ΔΔCt	log2(2-ΔΔCt)			R1	R2	R3	R average	DCt	DDCt	2-ΔΔCt	log2(2-ΔΔCt)
sm50-control (+UV)	27.73	27.6	27.98	27.77	3.50667	0	1	0		sm50-control (+UV)	32.08	32.42	31.93	32.1433	2.04667	0	1	0
sm50-b-catM+PM (-UV)	25.33	25.44	25.31	25.36	3.09333	-0.413333	1.33176	0.413333		sm50-b-catM+PM (-UV)	31.87	32.12	31.89	31.96	1.80333	-0.243333	1.18372	0.243333
sm50-b-catM+PM (+UV)	25.74	25.71	25.73	25.7267	2.29	-1.21667	2.32409	1.21667		sm50-b-catM+PM (+UV)	32.99	31.29	31.8	32.0267	2.02333	-0.0233333	1.0163	0.0233333
btubulin-control (+UV)	24.2633	24.2633	24.2633	24.2633						btubulin-control (+UV)	30.0967	30.0967	30.0967	30.0967
btubulin-b-catM+PM (-UV)	22.2667	22.2667	22.2667	22.2667						btubulin-b-catM+PM (-UV)	30.1567	30.1567	30.1567	30.1567
btubulin-b-catM+PM (+UV)	23.4367	23.4367	23.4367	23.4367						btubulin-b-catM+PM (+UV)	30.0033	30.0033	30.0033	30.0033
10 hours post-fertilization
	R1	R2	R3	R average	DCt	DDCt	2-ΔΔCt	log2(2-ΔΔCt)			R1	R2	R3	R average	DCt	DDCt	2-ΔΔCt	log2(2-ΔΔCt)
skeT-control (+UV)	30.75	31.3	30.88	30.9767	6.64333	0	1	0		skeT-control (+UV)	32.94	33.2	33.75	33.2967	3.29	0	1	0
skeT-b-catM+PM (-UV)	28.42	28.12	27.9	28.1467	5.72333	-0.92	1.89212	0.92		skeT-b-catM+PM (-UV)	33.24	33.57	-	33.405	3.275	-0.015	1.01045	0.015
skeT-b-catM+PM (+UV)	28.17	28	28.19	28.12	5.86667	-0.776667	1.71317	0.776667		skeT-b-catM+PM (+UV)	32.21	33.41	34.46	33.36	3.22667	-0.0633333	1.04488	0.0633333
btubulin-control (+UV)	24.3333	24.3333	24.3333	24.3333						btubulin-control (+UV)	30.0067	30.0067	30.0067	30.0067
btubulin-b-catM+PM (-UV)	22.4233	22.4233	22.4233	22.4233						btubulin-b-catM+PM (-UV)	30.13	30.13	30.13	30.13
btubulin-b-catM+PM (+UV)	22.2533	22.2533	22.2533	22.2533						btubulin-b-catM+PM (+UV)	30.1333	30.1333	30.1333	30.1333
	R1	R2	R3	R average	DCt	DDCt	2-ΔΔCt	log2(2-ΔΔCt)			R1	R2	R3	R average	DCt	DDCt	2-ΔΔCt	log2(2-ΔΔCt)
alx1-control (+UV)	27.82	27.66	27.88	27.7867	3.45333	0	1	0		alx1-control (+UV)	31.66	32.24	31.95	31.95	2.095	0	1	0
alx1-b-catM+PM (-UV)	25.81	25.8	25.87	25.8267	3.40333	-0.05	1.03526	0.05		alx1-b-catM+PM (-UV)	32.84	32.74	32.97	32.85	2.72	0.625	0.64842	-0.625
alx1-b-catM+PM (+UV)	25.98	26.09	25.88	25.9833	3.73	0.276667	0.825496	-0.276667		alx1-b-catM+PM (+UV)	32	32.5	32.73	32.41	2.27667	0.181667	0.881684	-0.181667
btubulin-control (+UV)	24.3333	24.3333	24.3333	24.3333						btubulin-control (+UV)	29.62	30.09	-	29.855
btubulin-b-catM+PM (-UV)	22.4233	22.4233	22.4233	22.4233						btubulin-b-catM+PM (-UV)	30.13	30.13	30.13	30.13
btubulin-b-catM+PM (+UV)	22.2533	22.2533	22.2533	22.2533						btubulin-b-catM+PM (+UV)	30.1333	30.1333	30.1333	30.1333
	R1	R2	R3	R average	DCt	DDCt	2-ΔΔCt	log2(2-ΔΔCt)			R1	R2	R3	R average	DCt	DDCt	2-ΔΔCt	log2(2-ΔΔCt)
foxO-control (+UV)	25.67	25.72	25.85	25.7467	2.87667	0	1	0		foxO-control (+UV)	31.25	30.93	-	31.09	0.76	0	1	0
foxO-b-catM+PM (-UV)	25.29	25.11	25.57	25.3233	2.64	-0.236667	1.17827	0.236667		foxO-b-catM+PM (-UV)	30.59	30.96	31.03	30.86	0.84	0.08	0.946058	-0.08
foxO-b-catM+PM (+UV)	25.45	25.54	25.65	25.5467	2.85333	-0.0233333	1.0163	0.0233333		foxO-b-catM+PM (+UV)	30.48	30.48	30.77	30.5767	1.05667	0.296667	0.814131	-0.296667
btubulin-control (+UV)	22.87	22.87	22.87	22.87						btubulin-control (+UV)	30.33	30.33	30.33	30.33
btubulin-b-catM+PM (-UV)	22.6833	22.6833	22.6833	22.6833						btubulin-b-catM+PM (-UV)	30.02	30.02	30.02	30.02
btubulin-b-catM+PM (+UV)	22.6933	22.6933	22.6933	22.6933						btubulin-b-catM+PM (+UV)	29.52	29.52	29.52	29.52
	R1	R2	R3	R average	DCt	DDCt	2-ΔΔCt	log2(2-ΔΔCt)			R1	R2	R3	R average	DCt	DDCt	2-ΔΔCt	log2(2-ΔΔCt)
sm50-control (+UV)	27.66	27.97	-	27.815	3.48167	0	1	0		sm50-control (+UV)	31.9	32.22	31.82	31.98	1.97333	0	1	0
sm50-b-catM+PM (-UV)	25.38	25.31	25.34	25.3433	2.92	-0.561667	1.47597	0.561667		sm50-b-catM+PM (-UV)	32.62	32.14	31.84	32.2	2.07	0.0966667	0.935191	-0.0966667
sm50-b-catM+PM (+UV)	25.48	25.51	25.32	25.4367	3.18333	-0.298333	1.22972	0.298333		sm50-b-catM+PM (+UV)	31.58	32.22	33.02	32.2733	2.14	0.166667	0.890899	-0.166667
btubulin-control (+UV)	24.3333	24.3333	24.3333	24.3333						btubulin-control (+UV)	30.0067	30.0067	30.0067	30.0067
btubulin-b-catM+PM (-UV)	22.4233	22.4233	22.4233	22.4233						btubulin-b-catM+PM (-UV)	30.13	30.13	30.13	30.13
btubulin-b-catM+PM (+UV)	22.2533	22.2533	22.2533	22.2533						btubulin-b-catM+PM (+UV)	30.1333	30.1333	30.1333	30.1333

## Sheet: Underlying data Figure 8
UV treatment post-fertilization, endomesoderm fate
qPCR analysis 10 hours post-fertilization
endoderm genes
20 minutes post-fertilization
	R1	R2	R3	R average	DCt	DDCt	2-ΔΔCt	log2(2-ΔΔCt)			R1	R2	R3	R average	DCt	DDCt	2-ΔΔCt	log2(2-ΔΔCt)
foxA-control (+UV)	29.72	30.12	30.3	30.0467	1.95	0	1	0		foxA-control (+UV)	31.55	31.22	31.61	31.46	1.25667	0	1	0
foxA-b-catM+PM (-UV)	29.79	29.8	29.96	29.85	1.92667	-0.0233333	1.0163	0.0233333		foxA-b-catM+PM (-UV)	31.19	31.5	31.42	31.37	1.26333	0.00666667	0.99539	-0.00666667
foxA-b-catM+PM (+UV)	32.44	33.39	32.99	32.94	5.24	3.29	0.102238	-3.29		foxA-b-catM+PM (+UV)	45	45	45	45	14.86	13.6033	8.03505e-05	-13.6033
btubulin-control (+UV)	28.0967	28.0967	28.0967	28.0967						btubulin-control (+UV)	30.2033	30.2033	30.2033	30.2033
btubulin-b-catM+PM (-UV)	27.9233	27.9233	27.9233	27.9233						btubulin-b-catM+PM (-UV)	30.1067	30.1067	30.1067	30.1067
btubulin-b-catM+PM (+UV)	27.7	27.7	27.7	27.7						btubulin-b-catM+PM (+UV)	30.14	30.14	30.14	30.14
	R1	R2	R3	R average	DCt	DDCt	2-ΔΔCt	log2(2-ΔΔCt)			R1	R2	R3	R average	DCt	DDCt	2-ΔΔCt	log2(2-ΔΔCt)
brachyury-control (+UV)	30.26	30	30.23	30.1633	2.06667	0	1	0		brachyury-control (+UV)	33.25	32.75	35.59	33.8633	3.66	0	1	0
brachyury-b-catM+PM (-UV)	30.17	30.13	30.36	30.22	2.29667	0.23	0.852635	-0.23		brachyury-b-catM+PM (-UV)	33.17	33.03	34.29	33.4967	3.39	-0.27	1.20581	0.27
brachyury-b-catM+PM (+UV)	33.3	34.2	33.18	33.56	5.86	3.79333	0.0721262	-3.79333		brachyury-b-catM+PM (+UV)	45	45	45	45	14.86	11.2	0.000425074	-11.2
btubulin-control (+UV)	28.0967	28.0967	28.0967	28.0967						btubulin-control (+UV)	30.2033	30.2033	30.2033	30.2033
btubulin-b-catM+PM (-UV)	27.9233	27.9233	27.9233	27.9233						btubulin-b-catM+PM (-UV)	30.1067	30.1067	30.1067	30.1067
btubulin-b-catM+PM (+UV)	27.7	27.7	27.7	27.7						btubulin-b-catM+PM (+UV)	30.14	30.14	30.14	30.14
	R1	R2	R3	R average	DCt	DDCt	2-ΔΔCt	log2(2-ΔΔCt)			R1	R2	R3	R average	DCt	DDCt	2-ΔΔCt	log2(2-ΔΔCt)
hox11/13b-control (+UV)	36.85	34.99	34.82	35.5533	7.45667	0	1	0		hox11/13b-control (+UV)	37.17	37.87	39.18	38.0733	7.87	0	1	0
hox11/13b-b-catM+PM (-UV)	36.72	-	35.41	36.065	8.14167	0.685	0.622006	-0.685		hox11/13b-b-catM+PM (-UV)	37.87	37.09	39.25	38.07	7.96333	0.0933333	0.937354	-0.0933333
hox11/13b-b-catM+PM (+UV)	41.39	45	45	43.7967	16.0967	8.64	0.00250669	-8.64		hox11/13b-b-catM+PM (+UV)	41	45	45	43.6667	13.5267	5.65667	0.0198232	-5.65667
btubulin-control (+UV)	28.0967	28.0967	28.0967	28.0967						btubulin-control (+UV)	30.2033	30.2033	30.2033	30.2033
btubulin-b-catM+PM (-UV)	27.9233	27.9233	27.9233	27.9233						btubulin-b-catM+PM (-UV)	30.1067	30.1067	30.1067	30.1067
btubulin-b-catM+PM (+UV)	27.7	27.7	27.7	27.7						btubulin-b-catM+PM (+UV)	30.14	30.14	30.14	30.14
4 hours post-fertilization
	R1	R2	R3	R average	DCt	DDCt	2-ΔΔCt	log2(2-ΔΔCt)			R1	R2	R3	R average	DCt	DDCt	2-ΔΔCt	log2(2-ΔΔCt)
foxA-control (+UV)	28.74	28.98	28.86	28.86	3.12667	0	1	0		foxA-control (+UV)	30.78	30.13	30.57	30.4933	0.936667	0	1	0
foxA-b-catM+PM (-UV)	29.96	30.26	30.62	30.28	3.21333	0.0866667	0.941696	-0.0866667		foxA-b-catM+PM (-UV)	30.21	30.8	30.64	30.55	1.42	0.483333	0.715323	-0.483333
foxA-b-catM+PM (+UV)	34.75	35.75	34.31	34.9367	8.89667	5.77	0.0183255	-5.77		foxA-b-catM+PM (+UV)	36.12	38.44	37.41	37.3233	7.98333	7.04667	0.00756383	-7.04667
btubulin-control (+UV)	25.7333	25.7333	25.7333	25.7333						btubulin-control (+UV)	29.5567	29.5567	29.5567	29.5567
btubulin-b-catM+PM (-UV)	27.0667	27.0667	27.0667	27.0667						btubulin-b-catM+PM (-UV)	29.13	29.13	29.13	29.13
btubulin-b-catM+PM (+UV)	26.04	26.04	26.04	26.04						btubulin-b-catM+PM (+UV)	29.34	29.34	29.34	29.34
	R1	R2	R3	R average	DCt	DDCt	2-ΔΔCt	log2(2-ΔΔCt)			R1	R2	R3	R average	DCt	DDCt	2-ΔΔCt	log2(2-ΔΔCt)
brachyury-control (+UV)	31.16	32.84	32.17	32.0567	6.32333	0	1	0		brachyury-control (+UV)	31.49	31.88	32.23	31.8667	2.31	0	1	0
brachyury-b-catM+PM (-UV)	31.85	32.86	32.66	32.4567	5.39	-0.933333	1.90968	0.933333		brachyury-b-catM+PM (-UV)	31.09	30.89	31.52	31.1667	2.03667	-0.273333	1.2086	0.273333
brachyury-b-catM+PM (+UV)	34.77	36.71	42.81	38.0967	12.0567	5.73333	0.0187973	-5.73333		brachyury-b-catM+PM (+UV)	45	45	45	45	15.66	13.35	9.57744e-05	-13.35
btubulin-control (+UV)	25.7333	25.7333	25.7333	25.7333						btubulin-control (+UV)	29.5567	29.5567	29.5567	29.5567
btubulin-b-catM+PM (-UV)	27.0667	27.0667	27.0667	27.0667						btubulin-b-catM+PM (-UV)	29.13	29.13	29.13	29.13
btubulin-b-catM+PM (+UV)	26.04	26.04	26.04	26.04						btubulin-b-catM+PM (+UV)	29.34	29.34	29.34	29.34
	R1	R2	R3	R average	DCt	DDCt	2-ΔΔCt	log2(2-ΔΔCt)			R1	R2	R3	R average	DCt	DDCt	2-ΔΔCt	log2(2-ΔΔCt)
hox11/13b-control (+UV)	35.99	35.76	36.38	36.0433	10.31	0	1	0		hox11/13b-control (+UV)	37.71	36.64	-	37.175	7.885	0	1	0
hox11/13b-b-catM+PM (-UV)	37.48	-	37.73	37.605	10.5383	0.228333	0.85362	-0.228333		hox11/13b-b-catM+PM (-UV)	35.94	35.06	36.56	35.8533	7.64	-0.245	1.18509	0.245
hox11/13b-b-catM+PM (+UV)	45	45	45	45	18.96	8.65	0.00248938	-8.65		hox11/13b-b-catM+PM (+UV)	45	45	45	45	14.7367	6.85167	0.0086585	-6.85167
btubulin-control (+UV)	25.7333	25.7333	25.7333	25.7333						btubulin-control (+UV)	29.29	29.29	29.29	29.29
btubulin-b-catM+PM (-UV)	27.0667	27.0667	27.0667	27.0667						btubulin-b-catM+PM (-UV)	28.2133	28.2133	28.2133	28.2133
btubulin-b-catM+PM (+UV)	26.04	26.04	26.04	26.04						btubulin-b-catM+PM (+UV)	30.2633	30.2633	30.2633	30.2633
6 hours post-fertilization
	R1	R2	R3	R average	DCt	DDCt	2-ΔΔCt	log2(2-ΔΔCt)			R1	R2	R3	R average	DCt	DDCt	2-ΔΔCt	log2(2-ΔΔCt)
foxA-control (+UV)	28.89	28.53	28.5	28.64	2.24333	0	1	0		foxA-control (+UV)	29.99	30.33	30.04	30.12	1.09667	0	1	0
foxA-b-catM+PM (-UV)	28.7	28.47	28.42	28.53	2.26667	0.0233333	0.983957	-0.0233333		foxA-b-catM+PM (-UV)	30.32	30.47	31.05	30.6133	1.18667	0.09	0.939523	-0.09
foxA-b-catM+PM (+UV)	31.88	30.99	31.28	31.3833	4.76	2.51667	0.174746	-2.51667		foxA-b-catM+PM (+UV)	35.56	36.68	36.13	36.1233	7.17	6.07333	0.0148506	-6.07333
btubulin-control (+UV)	26.3967	26.3967	26.3967	26.3967						btubulin-control (+UV)	29.0233	29.0233	29.0233	29.0233
btubulin-b-catM+PM (-UV)	26.2633	26.2633	26.2633	26.2633						btubulin-b-catM+PM (-UV)	29.4267	29.4267	29.4267	29.4267
btubulin-b-catM+PM (+UV)	26.6233	26.6233	26.6233	26.6233						btubulin-b-catM+PM (+UV)	28.9533	28.9533	28.9533	28.9533
	R1	R2	R3	R average	DCt	DDCt	2-ΔΔCt	log2(2-ΔΔCt)			R1	R2	R3	R average	DCt	DDCt	2-ΔΔCt	log2(2-ΔΔCt)
brachyury-control (+UV)	29.96	29.94	29.99	29.9633	3.56667	0	1	0		brachyury-control (+UV)	30.97	31.14	31.52	31.21	2.18667	0	1	0
brachyury-b-catM+PM (-UV)	29.71	29.75	29.83	29.7633	3.5	-0.0666667	1.04729	0.0666667		brachyury-b-catM+PM (-UV)	31.39	31.56	31.9	31.6167	2.19	0.00333333	0.997692	-0.00333333
brachyury-b-catM+PM (+UV)	32.99	32.62	32.96	32.8567	6.23333	2.66667	0.15749	-2.66667		brachyury-b-catM+PM (+UV)	45	45	45	45	16.0467	13.86	6.7255e-05	-13.86
btubulin-control (+UV)	26.3967	26.3967	26.3967	26.3967						btubulin-control (+UV)	29.0233	29.0233	29.0233	29.0233
btubulin-b-catM+PM (-UV)	26.2633	26.2633	26.2633	26.2633						btubulin-b-catM+PM (-UV)	29.4267	29.4267	29.4267	29.4267
btubulin-b-catM+PM (+UV)	26.6233	26.6233	26.6233	26.6233						btubulin-b-catM+PM (+UV)	28.9533	28.9533	28.9533	28.9533
	R1	R2	R3	R average	DCt	DDCt	2-ΔΔCt	log2(2-ΔΔCt)			R1	R2	R3	R average	DCt	DDCt	2-ΔΔCt	log2(2-ΔΔCt)
hox11/13b-control (+UV)	32.94	33.06	32.72	32.9067	9.40333	0	1	0		hox11/13b-control (+UV)	34.16	33.99	34.45	34.2	9.68667	0	1	0
hox11/13b-b-catM+PM (-UV)	33.13	32.97	32.74	32.9467	9.49333	0.09	0.939523	-0.09		hox11/13b-b-catM+PM (-UV)	34.42	34.38	34.97	34.59	10.1233	0.436667	0.73884	-0.436667
hox11/13b-b-catM+PM (+UV)	36.91	35.95	36.78	36.5467	13.21	3.80667	0.0714627	-3.80667		hox11/13b-b-catM+PM (+UV)	45	45	45	45	20.47	10.7833	0.000567405	-10.7833
btubulin-control (+UV)	23.59	23.5	23.42	23.5033						btubulin-control (+UV)	24.42	24.57	24.55	24.5133
btubulin-b-catM+PM (-UV)	23.3	23.84	23.22	23.4533						btubulin-b-catM+PM (-UV)	24.36	24.46	24.58	24.4667
btubulin-b-catM+PM (+UV)	23.35	23.38	23.28	23.3367						btubulin-b-catM+PM (+UV)	24.43	24.62	24.54	24.53
8 hours post-fertilization
	R1	R2	R3	R average	DCt	DDCt	2-ΔΔCt	log2(2-ΔΔCt)			R1	R2	R3	R average	DCt	DDCt	2-ΔΔCt	log2(2-ΔΔCt)
foxA-control (+UV)	27.41	27.76	27.58	27.5833	2.01	0	1	0		foxA-control (+UV)	30.24	29.87	30.65	30.2533	1.62667	0	1	0
foxA-b-catM+PM (-UV)	27.94	27.81	27.86	27.87	2.27333	0.263333	0.833161	-0.263333		foxA-b-catM+PM (-UV)	30.46	30.28	29.72	30.1533	1.22667	-0.4	1.31951	0.4
foxA-b-catM+PM (+UV)	27.58	27.57	27.46	27.5367	2.89667	0.886667	0.540862	-0.886667		foxA-b-catM+PM (+UV)	31.33	30.55	31.03	30.97	2.03333	0.406667	0.754364	-0.406667
btubulin-control (+UV)	25.5733	25.5733	25.5733	25.5733						btubulin-control (+UV)	28.6267	28.6267	28.6267	28.6267
btubulin-b-catM+PM (-UV)	25.5967	25.5967	25.5967	25.5967						btubulin-b-catM+PM (-UV)	28.9267	28.9267	28.9267	28.9267
btubulin-b-catM+PM (+UV)	24.64	24.64	24.64	24.64						btubulin-b-catM+PM (+UV)	28.9367	28.9367	28.9367	28.9367
	R1	R2	R3	R average	DCt	DDCt	2-ΔΔCt	log2(2-ΔΔCt)			R1	R2	R3	R average	DCt	DDCt	2-ΔΔCt	log2(2-ΔΔCt)
brachyury-control (+UV)	29.61	29.1	29.5	29.4033	3.83	0	1	0		brachyury-control (+UV)	31.18	30.95	31.53	31.22	2.59333	0	1	0
brachyury-b-catM+PM (-UV)	29.09	29.16	29.29	29.18	3.58333	-0.246667	1.18646	0.246667		brachyury-b-catM+PM (-UV)	30.88	31.04	31.75	31.2233	2.29667	-0.296667	1.2283	0.296667
brachyury-b-catM+PM (+UV)	29.17	29.02	29.01	29.0667	4.42667	0.596667	0.66128	-0.596667		brachyury-b-catM+PM (+UV)	31.96	31.7	32.15	31.9367	3	0.406667	0.754364	-0.406667
btubulin-control (+UV)	25.5733	25.5733	25.5733	25.5733						btubulin-control (+UV)	28.6267	28.6267	28.6267	28.6267
btubulin-b-catM+PM (-UV)	25.5967	25.5967	25.5967	25.5967						btubulin-b-catM+PM (-UV)	28.9267	28.9267	28.9267	28.9267
btubulin-b-catM+PM (+UV)	24.64	24.64	24.64	24.64						btubulin-b-catM+PM (+UV)	28.9367	28.9367	28.9367	28.9367
	R1	R2	R3	R average	DCt	DDCt	2-ΔΔCt	log2(2-ΔΔCt)			R1	R2	R3	R average	DCt	DDCt	2-ΔΔCt	log2(2-ΔΔCt)
hox11/13b-control (+UV)	34.55	34.08	34.5	34.3767	8.80333	0	1	0		hox11/13b-control (+UV)	36.11	36.52	36.37	36.3333	7.70667	0	1	0
hox11/13b-b-catM+PM (-UV)	34.2	34.04	33.42	33.8867	8.29	-0.513333	1.42734	0.513333		hox11/13b-b-catM+PM (-UV)	34.72	35.32	35.44	35.16	6.23333	-1.47333	2.77663	1.47333
hox11/13b-b-catM+PM (+UV)	33.97	33.72	32.97	33.5533	8.91333	0.11	0.926588	-0.11		hox11/13b-b-catM+PM (+UV)	35.13	37.36	38.26	36.9167	7.98	0.273333	0.827406	-0.273333
btubulin-control (+UV)	25.5733	25.5733	25.5733	25.5733						btubulin-control (+UV)	28.6267	28.6267	28.6267	28.6267
btubulin-b-catM+PM (-UV)	25.5967	25.5967	25.5967	25.5967						btubulin-b-catM+PM (-UV)	28.9267	28.9267	28.9267	28.9267
btubulin-b-catM+PM (+UV)	24.64	24.64	24.64	24.64						btubulin-b-catM+PM (+UV)	28.9367	28.9367	28.9367	28.9367
non-skeletogenic mesoderm genes
20 minutes post-fertilization
DNAsample1 (Rep1)	R1	R2	R3	R average	DCt	DDCt	2-ΔΔCt	log2(2-ΔΔCt)		DNAsample2 (Rep2)	R1	R2	R3	R average	DCt	DDCt	2-ΔΔCt	log2(2-ΔΔCt)
gcm-control (+UV)	29.08	29.09	29.57	29.2467	1.15	0	1	0		gcm-control (+UV)	31.4	31.85	31.2	31.4833	1.28	0	1	0
gcm-b-catM+PM (-UV)	29.66	29.35	29.61	29.54	1.61667	0.466667	0.723635	-0.466667		gcm-b-catM+PM (-UV)	31.24	31.54	31.21	31.33	1.22333	-0.0566667	1.04006	0.0566667
gcm-b-catM+PM (+UV)	35.2	34.26	35.12	34.86	7.16	6.01	0.0155171	-6.01		gcm-b-catM+PM (+UV)	45	45	45	45	14.86	13.58	8.16606e-05	-13.58
btubulin-control (+UV)	28.0967	28.0967	28.0967	28.0967						btubulin-control (+UV)	30.2033	30.2033	30.2033	30.2033
btubulin-b-catM+PM (-UV)	27.9233	27.9233	27.9233	27.9233						btubulin-b-catM+PM (-UV)	30.1067	30.1067	30.1067	30.1067
btubulin-b-catM+PM (+UV)	27.7	27.7	27.7	27.7						btubulin-b-catM+PM (+UV)	30.14	30.14	30.14	30.14
	R1	R2	R3	R average	DCt	DDCt	2-ΔΔCt	log2(2-ΔΔCt)			R1	R2	R3	R average	DCt	DDCt	2-ΔΔCt	log2(2-ΔΔCt)
pks-control (+UV)	33.49	33.2	34.97	33.8867	5.79	0	1	0		pks-control (+UV)	30.94	30.97	31	30.97	0.51	0	1	0
pks-b-catM+PM (-UV)	33.63	-	33.67	33.65	5.72667	-0.0633333	1.04488	0.0633333		pks-b-catM+PM (-UV)	31	30.71	30.68	30.7967	0.416667	-0.0933333	1.06683	0.0933333
pks-b-catM+PM (+UV)	45	45	45	45	17.3	11.51	0.000342882	-11.51		pks-b-catM+PM (+UV)	45	45	45	45	14.5133	14.0033	6.08943e-05	-14.0033
btubulin-control (+UV)	28.0967	28.0967	28.0967	28.0967						btubulin-control (+UV)	30.46	30.46	30.46	30.46
btubulin-b-catM+PM (-UV)	27.9233	27.9233	27.9233	27.9233						btubulin-b-catM+PM (-UV)	30.38	30.38	30.38	30.38
btubulin-b-catM+PM (+UV)	27.7	27.7	27.7	27.7						btubulin-b-catM+PM (+UV)	30.4867	30.4867	30.4867	30.4867
	R1	R2	R3	R average	DCt	DDCt	2-ΔΔCt	log2(2-ΔΔCt)			R1	R2	R3	R average	DCt	DDCt	2-ΔΔCt	log2(2-ΔΔCt)
wnt16-control (+UV)	34.52	33.79	33.49	33.9333	5.83667	0	1	0		wnt16-control (+UV)	-	34.94	35.61	35.275	5.07167	0	1	0
wnt16-b-catM+PM (-UV)	33.4	33.16	33.78	33.4467	5.52333	-0.313333	1.24258	0.313333		wnt16-b-catM+PM (-UV)	35.58	34.9	35.47	35.3167	5.21	0.138333	0.908568	-0.138333
wnt16-b-catM+PM (+UV)	36.9	-	36.27	36.585	8.885	3.04833	0.120882	-3.04833		wnt16-b-catM+PM (+UV)	37.49	39.13	41.73	39.45	9.31	4.23833	0.0529828	-4.23833
btubulin-control (+UV)	28.0967	28.0967	28.0967	28.0967						btubulin-control (+UV)	30.2033	30.2033	30.2033	30.2033
btubulin-b-catM+PM (-UV)	27.9233	27.9233	27.9233	27.9233						btubulin-b-catM+PM (-UV)	30.1067	30.1067	30.1067	30.1067
btubulin-b-catM+PM (+UV)	27.7	27.7	27.7	27.7						btubulin-b-catM+PM (+UV)	30.14	30.14	30.14	30.14
4 hours post-fertilization
	R1	R2	R3	R average	DCt	DDCt	2-ΔΔCt	log2(2-ΔΔCt)			R1	R2	R3	R average	DCt	DDCt	2-ΔΔCt	log2(2-ΔΔCt)
gcm-control (+UV)	27.92	27.8	27.65	27.79	2.05667	0	1	0		gcm-control (+UV)	31.38	30.87	31.88	31.3767	1.82	0	1	0
gcm-b-catM+PM (-UV)	28.87	28.84	28.66	28.79	1.72333	-0.333333	1.25992	0.333333		gcm-b-catM+PM (-UV)	31.21	30.81	31.22	31.08	1.95	0.13	0.913831	-0.13
gcm-b-catM+PM (+UV)	34.01	32.65	32.52	33.06	7.02	4.96333	0.0320544	-4.96333		gcm-b-catM+PM (+UV)	45	45	45	45	15.66	13.84	6.81938e-05	-13.84
btubulin-control (+UV)	25.7333	25.7333	25.7333	25.7333						btubulin-control (+UV)	29.5567	29.5567	29.5567	29.5567
btubulin-b-catM+PM (-UV)	27.0667	27.0667	27.0667	27.0667						btubulin-b-catM+PM (-UV)	29.13	29.13	29.13	29.13
btubulin-b-catM+PM (+UV)	26.04	26.04	26.04	26.04						btubulin-b-catM+PM (+UV)	29.34	29.34	29.34	29.34
	R1	R2	R3	R average	DCt	DDCt	2-ΔΔCt	log2(2-ΔΔCt)			R1	R2	R3	R average	DCt	DDCt	2-ΔΔCt	log2(2-ΔΔCt)
pks-control (+UV)	35.33	35.44	34.75	35.1733	6.82	0	1	0		pks-control (+UV)	30.74	30.9	30.37	30.67	1.11333	0	1	0
pks-b-catM+PM (-UV)	34.67	34.74	-	34.705	6.47167	-0.348333	1.27309	0.348333		pks-b-catM+PM (-UV)	30.34	30.15	29.96	30.15	1.02	-0.0933333	1.06683	0.0933333
pks-b-catM+PM (+UV)	45	35.93	45	41.9767	14.0833	7.26333	0.00650907	-7.26333		pks-b-catM+PM (+UV)	40.67	45	45	43.5567	14.2167	13.1033	0.000113633	-13.1033
btubulin-control (+UV)	28.3533	28.3533	28.3533	28.3533						btubulin-control (+UV)	29.5567	29.5567	29.5567	29.5567
btubulin-b-catM+PM (-UV)	28.2333	28.2333	28.2333	28.2333						btubulin-b-catM+PM (-UV)	29.13	29.13	29.13	29.13
btubulin-b-catM+PM (+UV)	27.8933	27.8933	27.8933	27.8933						btubulin-b-catM+PM (+UV)	29.34	29.34	29.34	29.34
	R1	R2	R3	R average	DCt	DDCt	2-ΔΔCt	log2(2-ΔΔCt)			R1	R2	R3	R average	DCt	DDCt	2-ΔΔCt	log2(2-ΔΔCt)
wnt16-control (+UV)	31.15	32.19	31.73	31.69	5.95667	0	1	0		wnt16-control (+UV)	35.67	35.29	35.28	35.4133	5.85667	0	1	0
wnt16-b-catM+PM (-UV)	31.86	32.36	32.19	32.1367	5.07	-0.886667	1.8489	0.886667		wnt16-b-catM+PM (-UV)	-	34.41	33.99	34.2	5.07	-0.786667	1.72508	0.786667
wnt16-b-catM+PM (+UV)	35.99	45	35.36	38.7833	12.7433	6.78667	0.00905753	-6.78667		wnt16-b-catM+PM (+UV)	38.99	37.37	42.52	39.6267	10.2867	4.43	0.0463914	-4.43
btubulin-control (+UV)	25.7333	25.7333	25.7333	25.7333						btubulin-control (+UV)	29.6	29.29	29.78	29.5567
btubulin-b-catM+PM (-UV)	27.0667	27.0667	27.0667	27.0667						btubulin-b-catM+PM (-UV)	29.13	28.82	29.44	29.13
btubulin-b-catM+PM (+UV)	26.04	26.04	26.04	26.04						btubulin-b-catM+PM (+UV)	29.76	29.06	29.2	29.34
6 hours post-fertilization
	R1	R2	R3	R average	DCt	DDCt	2-ΔΔCt	log2(2-ΔΔCt)			R1	R2	R3	R average	DCt	DDCt	2-ΔΔCt	log2(2-ΔΔCt)
gcm-control (+UV)	28.73	29	28.82	28.85	2.45333	0	1	0		gcm-control (+UV)	29.99	30.37	30.7	30.3533	1.33	0	1	0
gcm-b-catM+PM (-UV)	28.43	28.26	28.62	28.4367	2.17333	-0.28	1.21419	0.28		gcm-b-catM+PM (-UV)	30.93	30.49	30.5	30.64	1.21333	-0.116667	1.08423	0.116667
gcm-b-catM+PM (+UV)	28.86	28.8	28.41	28.69	2.06667	-0.386667	1.30737	0.386667		gcm-b-catM+PM (+UV)	30.67	30.96	30.95	30.86	1.90667	0.576667	0.670511	-0.576667
btubulin-control (+UV)	26.3967	26.3967	26.3967	26.3967						btubulin-control (+UV)	29.0233	29.0233	29.0233	29.0233
btubulin-b-catM+PM (-UV)	26.2633	26.2633	26.2633	26.2633						btubulin-b-catM+PM (-UV)	29.4267	29.4267	29.4267	29.4267
btubulin-b-catM+PM (+UV)	26.6233	26.6233	26.6233	26.6233						btubulin-b-catM+PM (+UV)	28.9533	28.9533	28.9533	28.9533
	R1	R2	R3	R average	DCt	DDCt	2-ΔΔCt	log2(2-ΔΔCt)			R1	R2	R3	R average	DCt	DDCt	2-ΔΔCt	log2(2-ΔΔCt)
pks-control (+UV)	28.3	28.41	28.3	28.3367	-0.846667	0	1	0		pks-control (+UV)	30.82	31.64	31.61	31.3567	2.33333	0	1	0
pks-b-catM+PM (-UV)	28.11	28.18	28.2	28.1633	-0.52	0.326667	0.797377	-0.326667		pks-b-catM+PM (-UV)	31.12	30.91	31.41	31.1467	1.72	-0.613333	1.52979	0.613333
pks-b-catM+PM (+UV)	28.61	28.51	28.61	28.5767	-0.25	0.596667	0.66128	-0.596667		pks-b-catM+PM (+UV)	30.96	31.09	31.64	31.23	2.27667	-0.0566667	1.04006	0.0566667
btubulin-control (+UV)	29.1833	29.1833	29.1833	29.1833						btubulin-control (+UV)	29.0233	29.0233	29.0233	29.0233
btubulin-b-catM+PM (-UV)	28.6833	28.6833	28.6833	28.6833						btubulin-b-catM+PM (-UV)	29.4267	29.4267	29.4267	29.4267
btubulin-b-catM+PM (+UV)	28.8267	28.8267	28.8267	28.8267						btubulin-b-catM+PM (+UV)	28.9533	28.9533	28.9533	28.9533
	R1	R2	R3	R average	DCt	DDCt	2-ΔΔCt	log2(2-ΔΔCt)			R1	R2	R3	R average	DCt	DDCt	2-ΔΔCt	log2(2-ΔΔCt)
wnt16-control (+UV)	34	34.02	32.77	33.5967	7.2	0	1	0		wnt16-control (+UV)	33.22	33.75	34.18	33.7167	4.69333	0	1	0
wnt16-b-catM+PM (-UV)	32.21	32.13	31.73	32.0233	5.76	-1.44	2.71321	1.44		wnt16-b-catM+PM (-UV)	35.21	35.12	33.47	34.6	5.17333	0.48	0.716978	-0.48
wnt16-b-catM+PM (+UV)	32.69	32.19	31.88	32.2533	5.63	-1.57	2.96905	1.57		wnt16-b-catM+PM (+UV)	34.53	33.6	-	34.065	5.11167	0.418333	0.748289	-0.418333
btubulin-control (+UV)	26.3967	26.3967	26.3967	26.3967						btubulin-control (+UV)	29.0233	29.0233	29.0233	29.0233
btubulin-b-catM+PM (-UV)	26.2633	26.2633	26.2633	26.2633						btubulin-b-catM+PM (-UV)	29.4267	29.4267	29.4267	29.4267
btubulin-b-catM+PM (+UV)	26.6233	26.6233	26.6233	26.6233						btubulin-b-catM+PM (+UV)	28.9533	28.9533	28.9533	28.9533
8 hours post-fertilization
	R1	R2	R3	R average	DCt	DDCt	2-ΔΔCt	log2(2-ΔΔCt)			R1	R2	R3	R average	DCt	DDCt	2-ΔΔCt	log2(2-ΔΔCt)
gcm-control (+UV)	27.59	27.55	27.57	27.57	1.99667	0	1	0		gcm-control (+UV)	30.53	30.39	30.47	30.4633	1.83667	0	1	0
gcm-b-catM+PM (-UV)	27.53	27.78	27.62	27.6433	2.04667	0.05	0.965936	-0.05		gcm-b-catM+PM (-UV)	30.01	29.79	29.87	29.89	0.963333	-0.873333	1.83189	0.873333
gcm-b-catM+PM (+UV)	27.54	27.81	27.73	27.6933	3.05333	1.05667	0.480742	-1.05667		gcm-b-catM+PM (+UV)	31.12	31.37	31.3	31.2633	2.32667	0.49	0.712025	-0.49
btubulin-control (+UV)	25.5733	25.5733	25.5733	25.5733						btubulin-control (+UV)	28.6267	28.6267	28.6267	28.6267
btubulin-b-catM+PM (-UV)	25.5967	25.5967	25.5967	25.5967						btubulin-b-catM+PM (-UV)	28.9267	28.9267	28.9267	28.9267
btubulin-b-catM+PM (+UV)	24.64	24.64	24.64	24.64						btubulin-b-catM+PM (+UV)	28.9367	28.9367	28.9367	28.9367
	R1	R2	R3	R average	DCt	DDCt	2-ΔΔCt	log2(2-ΔΔCt)			R1	R2	R3	R average	DCt	DDCt	2-ΔΔCt	log2(2-ΔΔCt)
pks-control (+UV)	33.14	-	33.29	33.215	7.64167	0	1	0		pks-control (+UV)	30.48	31.28	31.22	30.9933	2.36667	0	1	0
pks-b-catM+PM (-UV)	32.74	32.57	31.83	32.38	6.78333	-0.858333	1.81294	0.858333		pks-b-catM+PM (-UV)	30.77	30.65	31.43	30.95	2.02333	-0.343333	1.26868	0.343333
pks-b-catM+PM (+UV)	32.71	33.69	33.03	33.1433	8.50333	0.861667	0.550316	-0.861667		pks-b-catM+PM (+UV)	32.01	32.03	31.93	31.99	3.05333	0.686667	0.621288	-0.686667
btubulin-control (+UV)	25.5733	25.5733	25.5733	25.5733						btubulin-control (+UV)	28.6267	28.6267	28.6267	28.6267
btubulin-b-catM+PM (-UV)	25.5967	25.5967	25.5967	25.5967						btubulin-b-catM+PM (-UV)	28.9267	28.9267	28.9267	28.9267
btubulin-b-catM+PM (+UV)	24.64	24.64	24.64	24.64						btubulin-b-catM+PM (+UV)	28.9367	28.9367	28.9367	28.9367
	R1	R2	R3	R average	DCt	DDCt	2-ΔΔCt	log2(2-ΔΔCt)			R1	R2	R3	R average	DCt	DDCt	2-ΔΔCt	log2(2-ΔΔCt)
wnt16-control (+UV)	31.28	32.01	31.85	31.7133	6.14	0	1	0		wnt16-control (+UV)	32.99	33.14	33.34	33.1567	4.53	0	1	0
wnt16-b-catM+PM (-UV)	30.97	31.31	31.63	31.3033	5.70667	-0.433333	1.35035	0.433333		wnt16-b-catM+PM (-UV)	32.58	33.08	34.32	33.3267	4.4	-0.13	1.09429	0.13
wnt16-b-catM+PM (+UV)	-	30.46	30.69	30.575	5.935	-0.205	1.15269	0.205		wnt16-b-catM+PM (+UV)	33.35	34.41	-	33.88	4.94333	0.413333	0.750886	-0.413333
btubulin-control (+UV)	25.5733	25.5733	25.5733	25.5733						btubulin-control (+UV)	28.6267	28.6267	28.6267	28.6267
btubulin-b-catM+PM (-UV)	25.5967	25.5967	25.5967	25.5967						btubulin-b-catM+PM (-UV)	28.9267	28.9267	28.9267	28.9267
btubulin-b-catM+PM (+UV)	24.64	24.64	24.64	24.64						btubulin-b-catM+PM (+UV)	28.9367	28.9367	28.9367	28.9367

## Sheet: Underlying data Figure 9
UV treatment post-fertilization, endoderm and non-skeletogenic mesoderm fates
qPCR analysis 15 hours post-fertilization
endoderm genes
20 minutes post-fertilization
	R1	R2	R3	R average	DCt	DDCt	2-ΔΔCt	log2(2-ΔΔCt)			R1	R2	R3	R average	DCt	DDCt	2-ΔΔCt	log2(2-ΔΔCt)
foxA-control (+UV)	27.52	27.27	27.51	27.4333	0.923333	0	1	0		foxA-control (+UV)	30.7	30.96	31.14	30.9333	1.02	0	1	0
foxA-b-catM+PM (-UV)	26.58	27.59	27.41	27.1933	0.653333	-0.27	1.20581	0.27		foxA-b-catM+PM (-UV)	30.09	30.89	29.96	30.3133	0.406667	-0.613333	1.52979	0.613333
foxA-b-catM+PM (+UV)	45	34.61	34.15	37.92	11.4967	10.5733	0.000656311	-10.5733		foxA-b-catM+PM (+UV)	45	45	45	45	15.09	14.07	5.81444e-05	-14.07
btubulin-control (+UV)	26.51	26.51	26.51	26.51						btubulin-control (+UV)	29.9133	29.9133	29.9133	29.9133
btubulin-b-catM+PM (-UV)	26.54	26.54	26.54	26.54						btubulin-b-catM+PM (-UV)	29.9067	29.9067	29.9067	29.9067
btubulin-b-catM+PM (+UV)	26.4233	26.4233	26.4233	26.4233						btubulin-b-catM+PM (+UV)	29.91	29.91	29.91	29.91
	R1	R2	R3	R average	DCt	DDCt	2-ΔΔCt	log2(2-ΔΔCt)			R1	R2	R3	R average	DCt	DDCt	2-ΔΔCt	log2(2-ΔΔCt)
brachyury-control (+UV)	28.32	28.44	28.47	28.41	1.9	0	1	0		brachyury-control (+UV)	31.01	31.69	32.07	31.59	1.67667	0	1	0
brachyury-b-catM+PM (-UV)	28.33	28.46	28.7	28.4967	1.95667	0.0566667	0.961483	-0.0566667		brachyury-b-catM+PM (-UV)	31.12	30.34	30.92	30.7933	0.886667	-0.79	1.72907	0.79
brachyury-b-catM+PM (+UV)	32.9	32.28	31.93	32.37	5.94667	4.04667	0.0605107	-4.04667		brachyury-b-catM+PM (+UV)	45	45	45	45	15.09	13.4133	9.16609e-05	-13.4133
btubulin-control (+UV)	26.51	26.51	26.51	26.51						btubulin-control (+UV)	29.9133	29.9133	29.9133	29.9133
btubulin-b-catM+PM (-UV)	26.54	26.54	26.54	26.54						btubulin-b-catM+PM (-UV)	29.9067	29.9067	29.9067	29.9067
btubulin-b-catM+PM (+UV)	26.4233	26.4233	26.4233	26.4233						btubulin-b-catM+PM (+UV)	29.91	29.91	29.91	29.91
	R1	R2	R3	R average	DCt	DDCt	2-ΔΔCt	log2(2-ΔΔCt)			R1	R2	R3	R average	DCt	DDCt	2-ΔΔCt	log2(2-ΔΔCt)
endo16-control (+UV)	33.07	34.1	32.42	33.1967	5.70667	0	1	0		endo16-control (+UV)	33.97	34.61	-	34.29	4	0	1	0
endo16-b-catM+PM (-UV)	33.42	32.85	33.43	33.2333	5.60667	-0.1	1.07177	0.1		endo16-b-catM+PM (-UV)	33.85	33.6	34.42	33.9567	3.9	-0.1	1.07177	0.1
endo16-b-catM+PM (+UV)	45	45	45	45	17.9233	12.2167	0.000210096	-12.2167		endo16-b-catM+PM (+UV)	45	45	45	45	14.9933	10.9933	0.000490543	-10.9933
btubulin-control (+UV)	27.49	27.49	27.49	27.49						btubulin-control (+UV)	30.29	30.29	30.29	30.29
btubulin-b-catM+PM (-UV)	27.6267	27.6267	27.6267	27.6267						btubulin-b-catM+PM (-UV)	30.0567	30.0567	30.0567	30.0567
btubulin-b-catM+PM (+UV)	27.0767	27.0767	27.0767	27.0767						btubulin-b-catM+PM (+UV)	30.0067	30.0067	30.0067	30.0067
	R1	R2	R3	R average	DCt	DDCt	2-ΔΔCt	log2(2-ΔΔCt)			R1	R2	R3	R average	DCt	DDCt	2-ΔΔCt	log2(2-ΔΔCt)
hox11/13b-control (+UV)	31.26	30.92	31.23	31.1367	4.62667	0	1	0		hox11/13b-control (+UV)	-	37.25	36.94	37.095	7.18167	0	1	0
hox11/13b-b-catM+PM (-UV)	31.01	31.55	31.46	31.34	4.8	0.173333	0.886791	-0.173333		hox11/13b-b-catM+PM (-UV)	-	36.52	37.02	36.77	6.86333	-0.318333	1.24689	0.318333
hox11/13b-b-catM+PM (+UV)	35.59	35.74	45	38.7767	12.3533	7.72667	0.00472108	-7.72667		hox11/13b-b-catM+PM (+UV)	45	45	45	45	15.09	7.90833	0.0041625	-7.90833
btubulin-control (+UV)	26.51	26.51	26.51	26.51						btubulin-control (+UV)	29.9133	29.9133	29.9133	29.9133
btubulin-b-catM+PM (-UV)	26.54	26.54	26.54	26.54						btubulin-b-catM+PM (-UV)	29.9067	29.9067	29.9067	29.9067
btubulin-b-catM+PM (+UV)	26.4233	26.4233	26.4233	26.4233						btubulin-b-catM+PM (+UV)	29.91	29.91	29.91	29.91
4 hours post-fertilization
	R1	R2	R3	R average	DCt	DDCt	2-ΔΔCt	log2(2-ΔΔCt)			R1	R2	R3	R average	DCt	DDCt	2-ΔΔCt	log2(2-ΔΔCt)
foxA-control (+UV)	23.95	24.27	24.05	24.09	0.95	0	1	0		foxA-control (+UV)	29.57	29.32	29.47	29.4533	0.8	0	1	0
foxA-b-catM+PM (-UV)	23.81	23.95	24.02	23.9267	0.986667	0.0366667	0.974905	-0.0366667		foxA-b-catM+PM (-UV)	29.09	28.99	29.4	29.16	0.39	-0.41	1.32869	0.41
foxA-b-catM+PM (+UV)	28.81	29	29.02	28.9433	5.79333	4.84333	0.0348346	-4.84333		foxA-b-catM+PM (+UV)	37.11	35.64	33.73	35.4933	6.72333	5.92333	0.0164778	-5.92333
btubulin-control (+UV)	23.14	23.14	23.14	23.14						btubulin-control (+UV)	28.6533	28.6533	28.6533	28.6533
btubulin-b-catM+PM (-UV)	22.94	22.94	22.94	22.94						btubulin-b-catM+PM (-UV)	28.77	28.77	28.77	28.77
btubulin-b-catM+PM (+UV)	23.15	23.15	23.15	23.15						btubulin-b-catM+PM (+UV)	28.77	28.77	28.77	28.77
	R1	R2	R3	R average	DCt	DDCt	2-ΔΔCt	log2(2-ΔΔCt)			R1	R2	R3	R average	DCt	DDCt	2-ΔΔCt	log2(2-ΔΔCt)
brachyury-control (+UV)	25.64	25.44	25.46	25.5133	2.37333	0	1	0		brachyury-control (+UV)	31.19	31.91	30.83	31.31	2.65667	0	1	0
brachyury-b-catM+PM (-UV)	25.12	25.07	25.54	25.2433	2.30333	-0.07	1.04972	0.07		brachyury-b-catM+PM (-UV)	30.7	30.91	31.2	30.9367	2.16667	-0.49	1.40444	0.49
brachyury-b-catM+PM (+UV)	30.8	30	29.95	30.25	7.1	4.72667	0.0377687	-4.72667		brachyury-b-catM+PM (+UV)	45	39.71	39.88	41.53	12.76	10.1033	0.000909062	-10.1033
btubulin-control (+UV)	23.14	23.14	23.14	23.14						btubulin-control (+UV)	28.6533	28.6533	28.6533	28.6533
btubulin-b-catM+PM (-UV)	22.94	22.94	22.94	22.94						btubulin-b-catM+PM (-UV)	28.77	28.77	28.77	28.77
btubulin-b-catM+PM (+UV)	23.15	23.15	23.15	23.15						btubulin-b-catM+PM (+UV)	28.77	28.77	28.77	28.77
	R1	R2	R3	R average	DCt	DDCt	2-ΔΔCt	log2(2-ΔΔCt)			R1	R2	R3	R average	DCt	DDCt	2-ΔΔCt	log2(2-ΔΔCt)
endo16-control (+UV)	27.92	28.2	28.12	28.08	4.79333	0	1	0		endo16-control (+UV)	29.17	29.52	29.24	29.31	4.98333	0	1	0
endo16-b-catM+PM (-UV)	27.52	27.64	27.82	27.66	4.83333	0.04	0.972655	-0.04		endo16-b-catM+PM (-UV)	30.8	30.32	30.19	30.4367	6.32333	1.34	0.395021	-1.34
endo16-b-catM+PM (+UV)	33.28	32.12	33.4	32.9333	9.87333	5.08	0.0295643	-5.08		endo16-b-catM+PM (+UV)	45	38.54	35.19	39.5767	15.4767	10.4933	0.000693732	-10.4933
btubulin-control (+UV)	23.2867	23.2867	23.2867	23.2867						btubulin-control (+UV)	24.25	24.52	24.21	24.3267
btubulin-b-catM+PM (-UV)	22.8267	22.8267	22.8267	22.8267						btubulin-b-catM+PM (-UV)	24.1	24.08	24.16	24.1133
btubulin-b-catM+PM (+UV)	23.06	23.06	23.06	23.06						btubulin-b-catM+PM (+UV)	24.12	24.15	24.03	24.1
	R1	R2	R3	R average	DCt	DDCt	2-ΔΔCt	log2(2-ΔΔCt)			R1	R2	R3	R average	DCt	DDCt	2-ΔΔCt	log2(2-ΔΔCt)
hox11/13b-control (+UV)	32.53	33.16	32.86	32.85	9.71	0	1	0		hox11/13b-control (+UV)	33.33	33.43	-	33.38	4.69667	0	1	0
hox11/13b-b-catM+PM (-UV)	32.04	31.38	31.94	31.7867	8.84667	-0.863333	1.81924	0.863333		hox11/13b-b-catM+PM (-UV)	33.91	-	33.29	33.6	5.15667	0.46	0.726986	-0.46
hox11/13b-b-catM+PM (+UV)	35.38	35.23	-	35.305	12.155	2.445	0.183646	-2.445		hox11/13b-b-catM+PM (+UV)	36.04	36.45	36.58	36.3567	7.54667	2.85	0.138696	-2.85
btubulin-control (+UV)	23.14	23.14	23.14	23.14						btubulin-control (+UV)	28.6833	28.6833	28.6833	28.6833
btubulin-b-catM+PM (-UV)	22.94	22.94	22.94	22.94						btubulin-b-catM+PM (-UV)	28.4433	28.4433	28.4433	28.4433
btubulin-b-catM+PM (+UV)	23.15	23.15	23.15	23.15						btubulin-b-catM+PM (+UV)	28.81	28.81	28.81	28.81
6 hours post-fertilization
	R1	R2	R3	R average	DCt	DDCt	2-ΔΔCt	log2(2-ΔΔCt)			R1	R2	R3	R average	DCt	DDCt	2-ΔΔCt	log2(2-ΔΔCt)
foxA-control (+UV)	24.33	24.04	24.57	24.3133	0.833333	0	1	0		foxA-control (+UV)	29.59	29.74	29.73	29.6867	0.78	0	1	0
foxA-b-catM+PM (-UV)	23.82	23.97	24.13	23.9733	0.973333	0.14	0.907519	-0.14		foxA-b-catM+PM (-UV)	29.45	29.65	29.33	29.4767	0.606667	-0.173333	1.12766	0.173333
foxA-b-catM+PM (+UV)	29.57	28.98	28.9	29.15	5.63333	4.8	0.0358968	-4.8		foxA-b-catM+PM (+UV)	45	45	45	45	16.1433	15.3633	2.37233e-05	-15.3633
btubulin-control (+UV)	23.48	23.48	23.48	23.48						btubulin-control (+UV)	28.9067	28.9067	28.9067	28.9067
btubulin-b-catM+PM (-UV)	23	23	23	23						btubulin-b-catM+PM (-UV)	28.87	28.87	28.87	28.87
btubulin-b-catM+PM (+UV)	23.5167	23.5167	23.5167	23.5167						btubulin-b-catM+PM (+UV)	28.8567	28.8567	28.8567	28.8567
	R1	R2	R3	R average	DCt	DDCt	2-ΔΔCt	log2(2-ΔΔCt)			R1	R2	R3	R average	DCt	DDCt	2-ΔΔCt	log2(2-ΔΔCt)
brachyury-control (+UV)	25.52	25.38	25.42	25.44	1.96	0	1	0		brachyury-control (+UV)	31.51	31.67	31.8	31.66	2.75333	0	1	0
brachyury-b-catM+PM (-UV)	25.37	25.19	25.25	25.27	2.27	0.31	0.806642	-0.31		brachyury-b-catM+PM (-UV)	30.96	30.94	31.5	31.1333	2.26333	-0.49	1.40444	0.49
brachyury-b-catM+PM (+UV)	30.22	29.97	30.57	30.2533	6.73667	4.77667	0.0364821	-4.77667		brachyury-b-catM+PM (+UV)	45	45	45	45	16.1433	13.39	9.31555e-05	-13.39
btubulin-control (+UV)	23.48	23.48	23.48	23.48						btubulin-control (+UV)	28.9067	28.9067	28.9067	28.9067
btubulin-b-catM+PM (-UV)	23	23	23	23						btubulin-b-catM+PM (-UV)	28.87	28.87	28.87	28.87
btubulin-b-catM+PM (+UV)	23.5167	23.5167	23.5167	23.5167						btubulin-b-catM+PM (+UV)	28.8567	28.8567	28.8567	28.8567
	R1	R2	R3	R average	DCt	DDCt	2-ΔΔCt	log2(2-ΔΔCt)			R1	R2	R3	R average	DCt	DDCt	2-ΔΔCt	log2(2-ΔΔCt)
endo16-control (+UV)	27.67	27.99	28.18	27.9467	4.71333	0	1	0		endo16-control (+UV)	31.63	31.46	31.97	31.6867	3.17667	0	1	0
endo16-b-catM+PM (-UV)	27.45	27.79	27.45	27.5633	4.75	0.0366667	0.974905	-0.0366667		endo16-b-catM+PM (-UV)	32.13	32.07	32.26	32.1533	3.73333	0.556667	0.679871	-0.556667
endo16-b-catM+PM (+UV)	31.3	31.09	34.41	32.2667	9.35	4.63667	0.0401998	-4.63667		endo16-b-catM+PM (+UV)	38.4	36.7	38.11	37.7367	8.77333	5.59667	0.020665	-5.59667
btubulin-control (+UV)	23.2333	23.2333	23.2333	23.2333						btubulin-control (+UV)	28.51	28.51	28.51	28.51
btubulin-b-catM+PM (-UV)	22.8133	22.8133	22.8133	22.8133						btubulin-b-catM+PM (-UV)	28.42	28.42	28.42	28.42
btubulin-b-catM+PM (+UV)	22.9167	22.9167	22.9167	22.9167						btubulin-b-catM+PM (+UV)	28.9633	28.9633	28.9633	28.9633
	R1	R2	R3	R average	DCt	DDCt	2-ΔΔCt	log2(2-ΔΔCt)			R1	R2	R3	R average	DCt	DDCt	2-ΔΔCt	log2(2-ΔΔCt)
hox11/13b-control (+UV)	34.6	33.68	34.16	34.1467	10.1867	0	1	0		hox11/13b-control (+UV)	34.74	35.07	32.97	34.26	5.75	0	1	0
hox11/13b-b-catM+PM (-UV)	33.6	33.18	32.81	33.1967	8.94	-1.24667	2.37293	1.24667		hox11/13b-b-catM+PM (-UV)	34.98	33.62	-	34.3	5.88	0.13	0.913831	-0.13
hox11/13b-b-catM+PM (+UV)	39.03	40.69	37.93	39.2167	15.4033	5.21667	0.0268922	-5.21667		hox11/13b-b-catM+PM (+UV)	45	45	45	45	16.0367	10.2867	0.00080058	-10.2867
btubulin-control (+UV)	23.98	23.91	23.99	23.96						btubulin-control (+UV)	28.2	28.79	28.54	28.51
btubulin-b-catM+PM (-UV)	23.84	25.01	23.92	24.2567						btubulin-b-catM+PM (-UV)	28.42	28.42	28.42	28.42
btubulin-b-catM+PM (+UV)	23.74	23.77	23.93	23.8133						btubulin-b-catM+PM (+UV)	28.9633	28.9633	28.9633	28.9633
8 hours post-fertilization
	R1	R2	R3	R average	DCt	DDCt	2-ΔΔCt	log2(2-ΔΔCt)			R1	R2	R3	R average	DCt	DDCt	2-ΔΔCt	log2(2-ΔΔCt)
foxA-control (+UV)	25.26	25.06	25.01	25.11	0.846667	0	1	0		foxA-control (+UV)	29.94	29.98	29.96	29.96	-0.136667	0	1	0
foxA-b-catM+PM (-UV)	23.17	23.47	23.29	23.31	1.04333	0.196667	0.872564	-0.196667		foxA-b-catM+PM (-UV)	30.04	30.3	30.07	30.1367	-0.02	0.116667	0.922316	-0.116667
foxA-b-catM+PM (+UV)	28.03	27.86	27.98	27.9567	4.52	3.67333	0.078382	-3.67333		foxA-b-catM+PM (+UV)	45	45	45	45	14.9967	15.1333	2.78236e-05	-15.1333
btubulin-control (+UV)	24.2633	24.2633	24.2633	24.2633						btubulin-control (+UV)	30.0967	30.0967	30.0967	30.0967
btubulin-b-catM+PM (-UV)	22.2667	22.2667	22.2667	22.2667						btubulin-b-catM+PM (-UV)	30.1567	30.1567	30.1567	30.1567
btubulin-b-catM+PM (+UV)	23.4367	23.4367	23.4367	23.4367						btubulin-b-catM+PM (+UV)	30.0033	30.0033	30.0033	30.0033
	R1	R2	R3	R average	DCt	DDCt	2-ΔΔCt	log2(2-ΔΔCt)			R1	R2	R3	R average	DCt	DDCt	2-ΔΔCt	log2(2-ΔΔCt)
brachyury-control (+UV)	25.85	25.85	25.82	25.84	1.57667	0	1	0		brachyury-control (+UV)	30.2	30.23	30.66	30.3633	0.266667	0	1	0
brachyury-b-catM+PM (-UV)	24.43	24.37	24.33	24.3767	2.11	0.533333	0.690956	-0.533333		brachyury-b-catM+PM (-UV)	30.55	30.45	30.68	30.56	0.403333	0.136667	0.909618	-0.136667
brachyury-b-catM+PM (+UV)	28.26	28.41	28.52	28.3967	4.96	3.38333	0.095833	-3.38333		brachyury-b-catM+PM (+UV)	45	45	45	45	14.9967	14.73	3.67983e-05	-14.73
btubulin-control (+UV)	24.2633	24.2633	24.2633	24.2633						btubulin-control (+UV)	30.0967	30.0967	30.0967	30.0967
btubulin-b-catM+PM (-UV)	22.2667	22.2667	22.2667	22.2667						btubulin-b-catM+PM (-UV)	30.1567	30.1567	30.1567	30.1567
btubulin-b-catM+PM (+UV)	23.4367	23.4367	23.4367	23.4367						btubulin-b-catM+PM (+UV)	30.0033	30.0033	30.0033	30.0033
	R1	R2	R3	R average	DCt	DDCt	2-ΔΔCt	log2(2-ΔΔCt)			R1	R2	R3	R average	DCt	DDCt	2-ΔΔCt	log2(2-ΔΔCt)
endo16-control (+UV)	28.13	28.39	28.3	28.2733	5.25667	0	1	0		endo16-control (+UV)	33.82	34.91	34.86	34.53	4.01667	0	1	0
endo16-b-catM+PM (-UV)	28.11	27.62	28.07	27.9333	5.2	-0.0566667	1.04006	0.0566667		endo16-b-catM+PM (-UV)	33.28	34.83	35.48	34.53	4.43333	0.416667	0.749154	-0.416667
endo16-b-catM+PM (+UV)	35.65	34.5	36.75	35.6333	12.4667	7.21	0.0067542	-7.21		endo16-b-catM+PM (+UV)	38.55	39.99	45	41.18	10.4433	6.42667	0.0116247	-6.42667
btubulin-control (+UV)	23.0167	23.0167	23.0167	23.0167						btubulin-control (+UV)	30.5133	30.5133	30.5133	30.5133
btubulin-b-catM+PM (-UV)	22.7333	22.7333	22.7333	22.7333						btubulin-b-catM+PM (-UV)	30.0967	30.0967	30.0967	30.0967
btubulin-b-catM+PM (+UV)	23.1667	23.1667	23.1667	23.1667						btubulin-b-catM+PM (+UV)	30.7367	30.7367	30.7367	30.7367
	R1	R2	R3	R average	DCt	DDCt	2-ΔΔCt	log2(2-ΔΔCt)			R1	R2	R3	R average	DCt	DDCt	2-ΔΔCt	log2(2-ΔΔCt)
hox11/13b-control (+UV)	33.28	33.47	33.13	33.2933	10.12	0	1	0		hox11/13b-control (+UV)	35.98	39.99	35.72	37.23	7.13333	0	1	0
hox11/13b-b-catM+PM (-UV)	32.35	31.92	32.4	32.2233	9.16333	-0.956667	1.94082	0.956667		hox11/13b-b-catM+PM (-UV)	39.21	37.09	35.77	37.3567	7.2	0.0666667	0.954842	-0.0666667
hox11/13b-b-catM+PM (+UV)	36.95	36.08	36.15	36.3933	13.3167	3.19667	0.109071	-3.19667		hox11/13b-b-catM+PM (+UV)	45	45	45	45	14.9967	7.86333	0.00429438	-7.86333
btubulin-control (+UV)	23.28	23.28	22.96	23.1733						btubulin-control (+UV)	30.0967	30.0967	30.0967	30.0967
btubulin-b-catM+PM (-UV)	23.12	23.05	23.01	23.06						btubulin-b-catM+PM (-UV)	30.1567	30.1567	30.1567	30.1567
btubulin-b-catM+PM (+UV)	23.15	23.08	23	23.0767						btubulin-b-catM+PM (+UV)	30.0033	30.0033	30.0033	30.0033
10 hours post-fertilization
	R1	R2	R3	R average	DCt	DDCt	2-ΔΔCt	log2(2-ΔΔCt)			R1	R2	R3	R average	DCt	DDCt	2-ΔΔCt	log2(2-ΔΔCt)
foxA-control (+UV)	25.2	25.4	25.14	25.2467	0.913333	0	1	0		foxA-control (+UV)	30.11	30.16	30.03	30.1	0.0933333	0	1	0
foxA-b-catM+PM (-UV)	23.56	23.35	23.48	23.4633	1.04	0.126667	0.915945	-0.126667		foxA-b-catM+PM (-UV)	30.19	30.24	30.16	30.1967	0.0666667	-0.0266667	1.01866	0.0266667
foxA-b-catM+PM (+UV)	23.89	23.94	23.94	23.9233	1.67	0.756667	0.591862	-0.756667		foxA-b-catM+PM (+UV)	29.07	29.12	29.39	29.1933	-0.94	-1.03333	2.04675	1.03333
btubulin-control (+UV)	24.23	24.65	24.12	24.3333						btubulin-control (+UV)	30.0067	30.0067	30.0067	30.0067
btubulin-b-catM+PM (-UV)	22.39	22.31	22.57	22.4233						btubulin-b-catM+PM (-UV)	30.13	30.13	30.13	30.13
btubulin-b-catM+PM (+UV)	22.22	22.23	22.31	22.2533						btubulin-b-catM+PM (+UV)	30.1333	30.1333	30.1333	30.1333
	R1	R2	R3	R average	DCt	DDCt	2-ΔΔCt	log2(2-ΔΔCt)			R1	R2	R3	R average	DCt	DDCt	2-ΔΔCt	log2(2-ΔΔCt)
brachyury-control (+UV)	25.99	25.88	25.9	25.9233	1.59	0	1	0		brachyury-control (+UV)	30.07	30.44	30.5	30.3367	0.33	0	1	0
brachyury-b-catM+PM (-UV)	24.5	24.4	24.37	24.4233	2	0.41	0.752623	-0.41		brachyury-b-catM+PM (-UV)	31.05	30.71	30.87	30.8767	0.746667	0.416667	0.749154	-0.416667
brachyury-b-catM+PM (+UV)	24.88	24.96	25	24.9467	2.69333	1.10333	0.46544	-1.10333		brachyury-b-catM+PM (+UV)	29.94	30.03	30.21	30.06	-0.0733333	-0.403333	1.32256	0.403333
btubulin-control (+UV)	24.3333	24.3333	24.3333	24.3333						btubulin-control (+UV)	30.0067	30.0067	30.0067	30.0067
btubulin-b-catM+PM (-UV)	22.4233	22.4233	22.4233	22.4233						btubulin-b-catM+PM (-UV)	30.13	30.13	30.13	30.13
btubulin-b-catM+PM (+UV)	22.2533	22.2533	22.2533	22.2533						btubulin-b-catM+PM (+UV)	30.1333	30.1333	30.1333	30.1333
	R1	R2	R3	R average	DCt	DDCt	2-ΔΔCt	log2(2-ΔΔCt)			R1	R2	R3	R average	DCt	DDCt	2-ΔΔCt	log2(2-ΔΔCt)
endo16-control (+UV)	27.78	28.19	28.27	28.08	5.21	0	1	0		endo16-control (+UV)	36.35	-	34.35	35.35	5.02	0	1	0
endo16-b-catM+PM (-UV)	27.65	27.57	27.75	27.6567	4.97333	-0.236667	1.17827	0.236667		endo16-b-catM+PM (-UV)	35.26	33.41	34.27	34.3133	4.29333	-0.726667	1.65481	0.726667
endo16-b-catM+PM (+UV)	28.39	28.25	28.29	28.31	5.61667	0.406667	0.754364	-0.406667		endo16-b-catM+PM (+UV)	33.83	32.84	34.73	33.8	4.28	-0.74	1.67018	0.74
btubulin-control (+UV)	22.87	22.87	22.87	22.87						btubulin-control (+UV)	30.33	30.33	30.33	30.33
btubulin-b-catM+PM (-UV)	22.6833	22.6833	22.6833	22.6833						btubulin-b-catM+PM (-UV)	30.02	30.02	30.02	30.02
btubulin-b-catM+PM (+UV)	22.6933	22.6933	22.6933	22.6933						btubulin-b-catM+PM (+UV)	29.52	29.52	29.52	29.52
	R1	R2	R3	R average	DCt	DDCt	2-ΔΔCt	log2(2-ΔΔCt)			R1	R2	R3	R average	DCt	DDCt	2-ΔΔCt	log2(2-ΔΔCt)
hox11/13b-control (+UV)	32.48	33.79	34.35	33.54	9.20667	0	1	0		hox11/13b-control (+UV)	37.13	37.13	36.94	37.0667	6.73667	0	1	0
hox11/13b-b-catM+PM (-UV)	31.14	31.43	31.39	31.32	8.89667	-0.31	1.23971	0.31		hox11/13b-b-catM+PM (-UV)	37.51	37.74	-	37.625	7.605	0.868333	0.547779	-0.868333
hox11/13b-b-catM+PM (+UV)	31.41	31.18	31.94	31.51	9.25667	0.05	0.965936	-0.05		hox11/13b-b-catM+PM (+UV)	39.36	34.29	35.6	36.4167	6.89667	0.16	0.895025	-0.16
btubulin-control (+UV)	24.3333	24.3333	24.3333	24.3333						btubulin-control (+UV)	30.33	30.33	30.33	30.33
btubulin-b-catM+PM (-UV)	22.4233	22.4233	22.4233	22.4233						btubulin-b-catM+PM (-UV)	30.02	30.02	30.02	30.02
btubulin-b-catM+PM (+UV)	22.2533	22.2533	22.2533	22.2533						btubulin-b-catM+PM (+UV)	29.52	29.52	29.52	29.52
non-skeletogenic mesoderm genes
20 minutes post-fertilization
DNAsample1 (Rep1)	R1	R2	R3	R average	DCt	DDCt	2-ΔΔCt	log2(2-ΔΔCt)		DNAsample2 (Rep2)	R1	R2	R3	R average	DCt	DDCt	2-ΔΔCt	log2(2-ΔΔCt)
gcm-control (+UV)	29.59	29.54	29.87	29.6667	3.15667	0	1	0		gcm-control (+UV)	32.15	32.02	33.23	32.4667	2.55333	0	1	0
gcm-b-catM+PM (-UV)	29.68	29.8	29.43	29.6367	3.09667	-0.06	1.04247	0.06		gcm-b-catM+PM (-UV)	31.41	31.48	31.59	31.4933	1.58667	-0.966667	1.95432	0.966667
gcm-b-catM+PM (+UV)	35.39	35.25	36.22	35.62	9.19667	6.04	0.0151977	-6.04		gcm-b-catM+PM (+UV)	45	45	45	45	15.09	12.5367	0.000168301	-12.5367
btubulin-control (+UV)	26.51	26.51	26.51	26.51						btubulin-control (+UV)	29.9133	29.9133	29.9133	29.9133
btubulin-b-catM+PM (-UV)	26.54	26.54	26.54	26.54						btubulin-b-catM+PM (-UV)	29.9067	29.9067	29.9067	29.9067
btubulin-b-catM+PM (+UV)	26.4233	26.4233	26.4233	26.4233						btubulin-b-catM+PM (+UV)	29.91	29.91	29.91	29.91
	R1	R2	R3	R average	DCt	DDCt	2-ΔΔCt	log2(2-ΔΔCt)			R1	R2	R3	R average	DCt	DDCt	2-ΔΔCt	log2(2-ΔΔCt)
gataC-control (+UV)	25.91	25.79	25.74	25.8133	-0.696667	0	1	0		gataC-control (+UV)	34.4	34.78	35.27	34.8167	4.90333	0	1	0
gataC-b-catM+PM (-UV)	26.28	25.93	26.05	26.0867	-0.453333	0.243333	0.844791	-0.243333		gataC-b-catM+PM (-UV)	34.28	34.07	36.46	34.9367	5.03	0.126667	0.915945	-0.126667
gataC-b-catM+PM (+UV)	45	45	34.77	41.59	15.1667	15.8633	1.67749e-05	-15.8633		gataC-b-catM+PM (+UV)	45	45	45	45	15.09	10.1867	0.00085804	-10.1867
btubulin-control (+UV)	26.51	26.51	26.51	26.51						btubulin-control (+UV)	29.9133	29.9133	29.9133	29.9133
btubulin-b-catM+PM (-UV)	26.54	26.54	26.54	26.54						btubulin-b-catM+PM (-UV)	29.9067	29.9067	29.9067	29.9067
btubulin-b-catM+PM (+UV)	26.4233	26.4233	26.4233	26.4233						btubulin-b-catM+PM (+UV)	29.91	29.91	29.91	29.91
	R1	R2	R3	R average	DCt	DDCt	2-ΔΔCt	log2(2-ΔΔCt)			R1	R2	R3	R average	DCt	DDCt	2-ΔΔCt	log2(2-ΔΔCt)
ese-control (+UV)	29.03	29.09	29.67	29.2633	1.77333	0	1	0		ese-control (+UV)	30.54	30.1	30.29	30.31	0.02	0	1	0
ese-b-catM+PM (-UV)	29.29	29.47	29.6	29.4533	1.82667	0.0533333	0.963707	-0.0533333		ese-b-catM+PM (-UV)	30.11	29.81	29.98	29.9667	-0.09	-0.11	1.07923	0.11
ese-b-catM+PM (+UV)	34.83	33.91	34.6	34.4467	7.37	5.59667	0.020665	-5.59667		ese-b-catM+PM (+UV)	41.16	45	45	43.72	13.7133	13.6933	7.54911e-05	-13.6933
btubulin-control (+UV)	27.49	27.49	27.49	27.49						btubulin-control (+UV)	30.29	30.29	30.29	30.29
btubulin-b-catM+PM (-UV)	27.6267	27.6267	27.6267	27.6267						btubulin-b-catM+PM (-UV)	30.0567	30.0567	30.0567	30.0567
btubulin-b-catM+PM (+UV)	27.0767	27.0767	27.0767	27.0767						btubulin-b-catM+PM (+UV)	30.0067	30.0067	30.0067	30.0067
	R1	R2	R3	R average	DCt	DDCt	2-ΔΔCt	log2(2-ΔΔCt)			R1	R2	R3	R average	DCt	DDCt	2-ΔΔCt	log2(2-ΔΔCt)
pks-control (+UV)	31.4	30.89	31.25	31.18	4.67	0	1	0		pks-control (+UV)	29.94	29.86	30.15	29.9833	0.07	0	1	0
pks-b-catM+PM (-UV)	31.05	31.59	-	31.32	4.78	0.11	0.926588	-0.11		pks-b-catM+PM (-UV)	29.45	29.69	29.56	29.5667	-0.34	-0.41	1.32869	0.41
pks-b-catM+PM (+UV)	45	45	45	45	18.5767	13.9067	6.51143e-05	-13.9067		pks-b-catM+PM (+UV)	45	45	45	45	15.09	15.02	3.00974e-05	-15.02
btubulin-control (+UV)	26.51	26.51	26.51	26.51						btubulin-control (+UV)	29.9133	29.9133	29.9133	29.9133
btubulin-b-catM+PM (-UV)	26.54	26.54	26.54	26.54						btubulin-b-catM+PM (-UV)	29.9067	29.9067	29.9067	29.9067
btubulin-b-catM+PM (+UV)	26.4233	26.4233	26.4233	26.4233						btubulin-b-catM+PM (+UV)	29.91	29.91	29.91	29.91
4 hours post-fertilization
	R1	R2	R3	R average	DCt	DDCt	2-ΔΔCt	log2(2-ΔΔCt)			R1	R2	R3	R average	DCt	DDCt	2-ΔΔCt	log2(2-ΔΔCt)
gcm-control (+UV)	26.76	26.85	27.36	26.99	3.85	0	1	0		gcm-control (+UV)	30.98	30.67	31.45	31.0333	2.38	0	1	0
gcm-b-catM+PM (-UV)	26.49	26.27	26	26.2533	3.31333	-0.536667	1.45062	0.536667		gcm-b-catM+PM (-UV)	30.87	30.96	31.12	30.9833	2.21333	-0.166667	1.12246	0.166667
gcm-b-catM+PM (+UV)	31.51	31.17	31.38	31.3533	8.20333	4.35333	0.0489233	-4.35333		gcm-b-catM+PM (+UV)	38.32	40.79	40.56	39.89	11.12	8.74	0.00233883	-8.74
btubulin-control (+UV)	23.14	23.14	23.14	23.14						btubulin-control (+UV)	28.6533	28.6533	28.6533	28.6533
btubulin-b-catM+PM (-UV)	22.94	22.94	22.94	22.94						btubulin-b-catM+PM (-UV)	28.77	28.77	28.77	28.77
btubulin-b-catM+PM (+UV)	23.15	23.15	23.15	23.15						btubulin-b-catM+PM (+UV)	28.77	28.77	28.77	28.77
	R1	R2	R3	R average	DCt	DDCt	2-ΔΔCt	log2(2-ΔΔCt)			R1	R2	R3	R average	DCt	DDCt	2-ΔΔCt	log2(2-ΔΔCt)
gataC-control (+UV)	28.96	28.67	29.3	28.9767	5.83667	0	1	0		gataC-control (+UV)	33.51	33.9	33.43	33.6133	4.96	0	1	0
gataC-b-catM+PM (-UV)	28.72	28.56	28.8	28.6933	5.75333	-0.0833333	1.05946	0.0833333		gataC-b-catM+PM (-UV)	34.13	33.15	33.57	33.6167	4.84667	-0.113333	1.08172	0.113333
gataC-b-catM+PM (+UV)	33.89	35.03	33.94	34.2867	11.1367	5.3	0.0253829	-5.3		gataC-b-catM+PM (+UV)	45	45	45	45	16.23	11.27	0.000404941	-11.27
btubulin-control (+UV)	23.14	23.14	23.14	23.14						btubulin-control (+UV)	28.6533	28.6533	28.6533	28.6533
btubulin-b-catM+PM (-UV)	22.94	22.94	22.94	22.94						btubulin-b-catM+PM (-UV)	28.77	28.77	28.77	28.77
btubulin-b-catM+PM (+UV)	23.15	23.15	23.15	23.15						btubulin-b-catM+PM (+UV)	28.77	28.77	28.77	28.77
	R1	R2	R3	R average	DCt	DDCt	2-ΔΔCt	log2(2-ΔΔCt)			R1	R2	R3	R average	DCt	DDCt	2-ΔΔCt	log2(2-ΔΔCt)
ese-control (+UV)	25.73	25.56	25.61	25.6333	2.34667	0	1	0		ese-control (+UV)	29.76	29.93	29.67	29.7867	1.10333	0	1	0
ese-b-catM+PM (-UV)	25.19	25.05	24.96	25.0667	2.24	-0.106667	1.07674	0.106667		ese-b-catM+PM (-UV)	29.54	29.64	29.69	29.6233	1.18	0.0766667	0.948246	-0.0766667
ese-b-catM+PM (+UV)	28.83	28.88	28.4	28.7033	5.64333	3.29667	0.101766	-3.29667		ese-b-catM+PM (+UV)	33.53	32.97	32.89	33.13	4.32	3.21667	0.107569	-3.21667
btubulin-control (+UV)	23.2867	23.2867	23.2867	23.2867						btubulin-control (+UV)	28.6833	28.6833	28.6833	28.6833
btubulin-b-catM+PM (-UV)	22.8267	22.8267	22.8267	22.8267						btubulin-b-catM+PM (-UV)	28.4433	28.4433	28.4433	28.4433
btubulin-b-catM+PM (+UV)	23.06	23.06	23.06	23.06						btubulin-b-catM+PM (+UV)	28.81	28.81	28.81	28.81
	R1	R2	R3	R average	DCt	DDCt	2-ΔΔCt	log2(2-ΔΔCt)			R1	R2	R3	R average	DCt	DDCt	2-ΔΔCt	log2(2-ΔΔCt)
pks-control (+UV)	23.74	23.83	23.69	23.7533	0.613333	0	1	0		pks-control (+UV)	28.26	27.99	27.96	28.07	-0.583333	0	1	0
pks-b-catM+PM (-UV)	23.63	23.17	23.33	23.3767	0.436667	-0.176667	1.13027	0.176667		pks-b-catM+PM (-UV)	28.1	27.84	28.13	28.0233	-0.746667	-0.163333	1.11987	0.163333
pks-b-catM+PM (+UV)	29.6	29.53	29.1	29.41	6.26	5.64667	0.0199611	-5.64667		pks-b-catM+PM (+UV)	35.9	35.15	37.98	36.3433	7.57333	8.15667	0.00350428	-8.15667
btubulin-control (+UV)	23.14	23.14	23.14	23.14						btubulin-control (+UV)	28.6533	28.6533	28.6533	28.6533
btubulin-b-catM+PM (-UV)	22.94	22.94	22.94	22.94						btubulin-b-catM+PM (-UV)	28.77	28.77	28.77	28.77
btubulin-b-catM+PM (+UV)	23.15	23.15	23.15	23.15						btubulin-b-catM+PM (+UV)	28.77	28.77	28.77	28.77
6 hours post-fertilization
	R1	R2	R3	R average	DCt	DDCt	2-ΔΔCt	log2(2-ΔΔCt)			R1	R2	R3	R average	DCt	DDCt	2-ΔΔCt	log2(2-ΔΔCt)
gcm-control (+UV)	27.04	27.73	26.92	27.23	3.75	0	1	0		gcm-control (+UV)	31.41	31.35	31.12	31.2933	2.38667	0	1	0
gcm-b-catM+PM (-UV)	26.11	26.6	26.37	26.36	3.36	-0.39	1.31039	0.39		gcm-b-catM+PM (-UV)	31.19	31.14	31.38	31.2367	2.36667	-0.02	1.01396	0.02
gcm-b-catM+PM (+UV)	30.05	30.25	30.68	30.3267	6.81	3.06	0.119908	-3.06		gcm-b-catM+PM (+UV)	45	45	45	45	16.1433	13.7567	7.22488e-05	-13.7567
btubulin-control (+UV)	23.5	23.51	23.43	23.48						btubulin-control (+UV)	28.9067	28.9067	28.9067	28.9067
btubulin-b-catM+PM (-UV)	22.98	23.04	22.98	23						btubulin-b-catM+PM (-UV)	28.87	28.87	28.87	28.87
btubulin-b-catM+PM (+UV)	23.41	23.48	23.66	23.5167						btubulin-b-catM+PM (+UV)	28.8567	28.8567	28.8567	28.8567
	R1	R2	R3	R average	DCt	DDCt	2-ΔΔCt	log2(2-ΔΔCt)			R1	R2	R3	R average	DCt	DDCt	2-ΔΔCt	log2(2-ΔΔCt)
gataC-control (+UV)	28.85	28.95	28.49	28.7633	5.28333	0	1	0		gataC-control (+UV)	33.05	33.99	33.6	33.5467	4.64	0	1	0
gataC-b-catM+PM (-UV)	28.77	28.22	28.28	28.4233	5.42333	0.14	0.907519	-0.14		gataC-b-catM+PM (-UV)	33.94	33.32	-	33.63	4.76	0.12	0.920188	-0.12
gataC-b-catM+PM (+UV)	33.77	34.75	33.03	33.85	10.3333	5.05	0.0301855	-5.05		gataC-b-catM+PM (+UV)	45	45	45	45	16.1433	11.5033	0.00034447	-11.5033
btubulin-control (+UV)	23.48	23.48	23.48	23.48						btubulin-control (+UV)	28.9067	28.9067	28.9067	28.9067
btubulin-b-catM+PM (-UV)	23	23	23	23						btubulin-b-catM+PM (-UV)	28.87	28.87	28.87	28.87
btubulin-b-catM+PM (+UV)	23.5167	23.5167	23.5167	23.5167						btubulin-b-catM+PM (+UV)	28.8567	28.8567	28.8567	28.8567
	R1	R2	R3	R average	DCt	DDCt	2-ΔΔCt	log2(2-ΔΔCt)			R1	R2	R3	R average	DCt	DDCt	2-ΔΔCt	log2(2-ΔΔCt)
ese-control (+UV)	25.47	25.38	25.64	25.4967	2.26333	0	1	0		ese-control (+UV)	29.5	29.91	29.74	29.7167	1.20667	0	1	0
ese-b-catM+PM (-UV)	25.05	25.28	25.27	25.2	2.38667	0.123333	0.918064	-0.123333		ese-b-catM+PM (-UV)	29.43	29.82	29.56	29.6033	1.18333	-0.0233333	1.0163	0.0233333
ese-b-catM+PM (+UV)	28.76	29.04	45	34.2667	11.35	9.08667	0.00183925	-9.08667		ese-b-catM+PM (+UV)	45	45	42.1	44.0333	15.07	13.8633	6.70997e-05	-13.8633
btubulin-control (+UV)	23.2333	23.2333	23.2333	23.2333						btubulin-control (+UV)	28.51	28.51	28.51	28.51
btubulin-b-catM+PM (-UV)	22.8133	22.8133	22.8133	22.8133						btubulin-b-catM+PM (-UV)	28.42	28.42	28.42	28.42
btubulin-b-catM+PM (+UV)	22.9167	22.9167	22.9167	22.9167						btubulin-b-catM+PM (+UV)	28.9633	28.9633	28.9633	28.9633
	R1	R2	R3	R average	DCt	DDCt	2-ΔΔCt	log2(2-ΔΔCt)			R1	R2	R3	R average	DCt	DDCt	2-ΔΔCt	log2(2-ΔΔCt)
pks-control (+UV)	23.91	23.89	23.69	23.83	0.35	0	1	0		pks-control (+UV)	28.46	28.5	28.45	28.47	-0.436667	0	1	0
pks-b-catM+PM (-UV)	23.69	23.47	23.46	23.54	0.54	0.19	0.876606	-0.19		pks-b-catM+PM (-UV)	28.42	28.25	28.66	28.4433	-0.426667	0.01	0.993092	-0.01
pks-b-catM+PM (+UV)	29.39	29.01	29.2	29.2	5.68333	5.33333	0.0248031	-5.33333		pks-b-catM+PM (+UV)	45	45	45	45	16.1433	16.58	1.02076e-05	-16.58
btubulin-control (+UV)	23.48	23.48	23.48	23.48						btubulin-control (+UV)	28.9067	28.9067	28.9067	28.9067
btubulin-b-catM+PM (-UV)	23	23	23	23						btubulin-b-catM+PM (-UV)	28.87	28.87	28.87	28.87
btubulin-b-catM+PM (+UV)	23.5167	23.5167	23.5167	23.5167						btubulin-b-catM+PM (+UV)	28.8567	28.8567	28.8567	28.8567
8 hours post-fertilization
	R1	R2	R3	R average	DCt	DDCt	2-ΔΔCt	log2(2-ΔΔCt)			R1	R2	R3	R average	DCt	DDCt	2-ΔΔCt	log2(2-ΔΔCt)
gcm-control (+UV)	27.03	26.69	26.75	26.8233	2.56	0	1	0		gcm-control (+UV)	31.25	32.22	31.71	31.7267	1.63	0	1	0
gcm-b-catM+PM (-UV)	24.89	25	24.79	24.8933	2.62667	0.0666667	0.954842	-0.0666667		gcm-b-catM+PM (-UV)	31.35	31.65	31.92	31.64	1.48333	-0.146667	1.10701	0.146667
gcm-b-catM+PM (+UV)	30.18	30.15	29.71	30.0133	6.57667	4.01667	0.0617821	-4.01667		gcm-b-catM+PM (+UV)	45	31.84	45	40.6133	10.61	8.98	0.00198039	-8.98
btubulin-control (+UV)	24.2633	24.2633	24.2633	24.2633						btubulin-control (+UV)	30.0967	30.0967	30.0967	30.0967
btubulin-b-catM+PM (-UV)	22.2667	22.2667	22.2667	22.2667						btubulin-b-catM+PM (-UV)	30.1567	30.1567	30.1567	30.1567
btubulin-b-catM+PM (+UV)	23.4367	23.4367	23.4367	23.4367						btubulin-b-catM+PM (+UV)	30.0033	30.0033	30.0033	30.0033
	R1	R2	R3	R average	DCt	DDCt	2-ΔΔCt	log2(2-ΔΔCt)			R1	R2	R3	R average	DCt	DDCt	2-ΔΔCt	log2(2-ΔΔCt)
gataC-control (+UV)	-	30.54	30.77	30.655	6.39167	0	1	0		gataC-control (+UV)	35.16	35.85	34.96	35.3233	4.81	0	1	0
gataC-b-catM+PM (-UV)	28.34	28.29	28.55	28.3933	6.12667	-0.265	1.20164	0.265		gataC-b-catM+PM (-UV)	35.27	34.09	34.94	34.7667	4.67	-0.14	1.10191	0.14
gataC-b-catM+PM (+UV)	32.48	32.54	32.49	32.5033	9.06667	2.675	0.156583	-2.675		gataC-b-catM+PM (+UV)	45	45	45	45	14.2633	9.45333	0.00142647	-9.45333
btubulin-control (+UV)	24.2633	24.2633	24.2633	24.2633						btubulin-control (+UV)	30.5133	30.5133	30.5133	30.5133
btubulin-b-catM+PM (-UV)	22.2667	22.2667	22.2667	22.2667						btubulin-b-catM+PM (-UV)	30.0967	30.0967	30.0967	30.0967
btubulin-b-catM+PM (+UV)	23.4367	23.4367	23.4367	23.4367						btubulin-b-catM+PM (+UV)	30.7367	30.7367	30.7367	30.7367
	R1	R2	R3	R average	DCt	DDCt	2-ΔΔCt	log2(2-ΔΔCt)			R1	R2	R3	R average	DCt	DDCt	2-ΔΔCt	log2(2-ΔΔCt)
ese-control (+UV)	25.67	25.6	25.66	25.6433	2.62667	0	1	0		ese-control (+UV)	29.85	29.71	29.96	29.84	-0.673333	0	1	0
ese-b-catM+PM (-UV)	25.49	25.55	25.48	25.5067	2.77333	0.146667	0.903335	-0.146667		ese-b-catM+PM (-UV)	29.54	29.93	29.99	29.82	-0.276667	0.396667	0.759611	-0.396667
ese-b-catM+PM (+UV)	29.55	29.31	29.31	29.39	6.22333	3.59667	0.08266	-3.59667		ese-b-catM+PM (+UV)	39.04	39.47	45	41.17	10.4333	11.1067	0.000453482	-11.1067
btubulin-control (+UV)	23.0167	23.0167	23.0167	23.0167						btubulin-control (+UV)	30.5133	30.5133	30.5133	30.5133
btubulin-b-catM+PM (-UV)	22.7333	22.7333	22.7333	22.7333						btubulin-b-catM+PM (-UV)	30.0967	30.0967	30.0967	30.0967
btubulin-b-catM+PM (+UV)	23.1667	23.1667	23.1667	23.1667						btubulin-b-catM+PM (+UV)	30.7367	30.7367	30.7367	30.7367
	R1	R2	R3	R average	DCt	DDCt	2-ΔΔCt	log2(2-ΔΔCt)			R1	R2	R3	R average	DCt	DDCt	2-ΔΔCt	log2(2-ΔΔCt)
pks-control (+UV)	24.54	24.13	24.34	24.3367	0.0733333	0	1	0		pks-control (+UV)	28.37	28.18	28.49	28.3467	-1.75	0	1	0
pks-b-catM+PM (-UV)	22.74	22.71	22.87	22.7733	0.506667	0.433333	0.740549	-0.433333		pks-b-catM+PM (-UV)	28.49	28.43	28.6	28.5067	-1.65	0.1	0.933033	-0.1
pks-b-catM+PM (+UV)	28.98	28.46	28.74	28.7267	5.29	5.21667	0.0268922	-5.21667		pks-b-catM+PM (+UV)	45	45	45	45	14.9967	16.7467	9.09392e-06	-16.7467
btubulin-control (+UV)	24.2633	24.2633	24.2633	24.2633						btubulin-control (+UV)	30.0967	30.0967	30.0967	30.0967
btubulin-b-catM+PM (-UV)	22.2667	22.2667	22.2667	22.2667						btubulin-b-catM+PM (-UV)	30.1567	30.1567	30.1567	30.1567
btubulin-b-catM+PM (+UV)	23.4367	23.4367	23.4367	23.4367						btubulin-b-catM+PM (+UV)	30.0033	30.0033	30.0033	30.0033
10 hours post-fertilization
	R1	R2	R3	R average	DCt	DDCt	2-ΔΔCt	log2(2-ΔΔCt)			R1	R2	R3	R average	DCt	DDCt	2-ΔΔCt	log2(2-ΔΔCt)
gcm-control (+UV)	26.8	26.91	26.93	26.88	2.54667	0	1	0		gcm-control (+UV)	31.65	31.5	31.75	31.6333	1.62667	0	1	0
gcm-b-catM+PM (-UV)	25	24.97	24.96	24.9767	2.55333	0.00666667	0.99539	-0.00666667		gcm-b-catM+PM (-UV)	32.14	32.85	32.24	32.41	2.28	0.653333	0.63581	-0.653333
gcm-b-catM+PM (+UV)	25.35	25.46	25.62	25.4767	3.22333	0.676667	0.625609	-0.676667		gcm-b-catM+PM (+UV)	31.32	30.97	31.28	31.19	1.05667	-0.57	1.48452	0.57
btubulin-control (+UV)	24.3333	24.3333	24.3333	24.3333						btubulin-control (+UV)	30.0067	30.0067	30.0067	30.0067
btubulin-b-catM+PM (-UV)	22.4233	22.4233	22.4233	22.4233						btubulin-b-catM+PM (-UV)	30.13	30.13	30.13	30.13
btubulin-b-catM+PM (+UV)	22.2533	22.2533	22.2533	22.2533						btubulin-b-catM+PM (+UV)	30.1333	30.1333	30.1333	30.1333
	R1	R2	R3	R average	DCt	DDCt	2-ΔΔCt	log2(2-ΔΔCt)			R1	R2	R3	R average	DCt	DDCt	2-ΔΔCt	log2(2-ΔΔCt)
gataC-control (+UV)	30.34	30.01	30.22	30.19	5.85667	0	1	0		gataC-control (+UV)	35.62	33.91	33.65	34.3933	4.38667	0	1	0
gataC-b-catM+PM (-UV)	28.56	28.38	28.4	28.4467	6.02333	0.166667	0.890899	-0.166667		gataC-b-catM+PM (-UV)	35.82	35.85	35.81	35.8267	5.69667	1.31	0.403321	-1.31
gataC-b-catM+PM (+UV)	29.01	28.65	28.89	28.85	6.59667	0.74	0.598739	-0.74		gataC-b-catM+PM (+UV)	34.21	33.05	36.17	34.4767	4.34333	-0.0433333	1.03049	0.0433333
btubulin-control (+UV)	24.23	24.65	24.12	24.3333						btubulin-control (+UV)	30.0067	30.0067	30.0067	30.0067
btubulin-b-catM+PM (-UV)	22.39	22.31	22.57	22.4233						btubulin-b-catM+PM (-UV)	30.13	30.13	30.13	30.13
btubulin-b-catM+PM (+UV)	22.22	22.23	22.31	22.2533						btubulin-b-catM+PM (+UV)	30.1333	30.1333	30.1333	30.1333
	R1	R2	R3	R average	DCt	DDCt	2-ΔΔCt	log2(2-ΔΔCt)			R1	R2	R3	R average	DCt	DDCt	2-ΔΔCt	log2(2-ΔΔCt)
ese-control (+UV)	25.43	25.52	25.8	25.5833	2.71333	0	1	0		ese-control (+UV)	30.01	-	29.76	29.885	-0.445	0	1	0
ese-b-catM+PM (-UV)	25.33	25.37	25.39	25.3633	2.68	-0.0333333	1.02337	0.0333333		ese-b-catM+PM (-UV)	29.81	29.87	30.19	29.9567	-0.0633333	0.381667	0.76755	-0.381667
ese-b-catM+PM (+UV)	25.35	25.37	25.48	25.4	2.70667	-0.00666667	1.00463	0.00666667		ese-b-catM+PM (+UV)	29.63	29.68	29.21	29.5067	-0.0133333	0.431667	0.741405	-0.431667
btubulin-control (+UV)	22.87	22.87	22.87	22.87						btubulin-control (+UV)	30.33	30.33	30.33	30.33
btubulin-b-catM+PM (-UV)	22.6833	22.6833	22.6833	22.6833						btubulin-b-catM+PM (-UV)	30.02	30.02	30.02	30.02
btubulin-b-catM+PM (+UV)	22.6933	22.6933	22.6933	22.6933						btubulin-b-catM+PM (+UV)	29.52	29.52	29.52	29.52
	R1	R2	R3	R average	DCt	DDCt	2-ΔΔCt	log2(2-ΔΔCt)			R1	R2	R3	R average	DCt	DDCt	2-ΔΔCt	log2(2-ΔΔCt)
pks-control (+UV)	24.4	24.47	24.78	24.55	0.216667	0	1	0		pks-control (+UV)	28.33	28.27	28.46	28.3533	-1.65333	0	1	0
pks-b-catM+PM (-UV)	22.95	22.62	23.05	22.8733	0.45	0.233333	0.850667	-0.233333		pks-b-catM+PM (-UV)	28.38	28.74	28.83	28.65	-1.48	0.173333	0.886791	-0.173333
pks-b-catM+PM (+UV)	23.57	23.39	23.56	23.5067	1.25333	1.03667	0.487452	-1.03667		pks-b-catM+PM (+UV)	27.95	27.98	27.74	27.89	-2.24333	-0.59	1.50525	0.59
btubulin-control (+UV)	24.23	24.65	24.12	24.3333						btubulin-control (+UV)	30.0067	30.0067	30.0067	30.0067
btubulin-b-catM+PM (-UV)	22.39	22.31	22.57	22.4233						btubulin-b-catM+PM (-UV)	30.13	30.13	30.13	30.13
btubulin-b-catM+PM (+UV)	22.22	22.23	22.31	22.2533						btubulin-b-catM+PM (+UV)	30.1333	30.1333	30.1333	30.1333
