# Supplementary material for: Spatiotemporal requirements of nuclear β-catenin define early sea urchin embryogenesis
Source: PLoS Biol. 2024 Nov 12;22(11):e3002880. doi: 10.1371/journal.pbio.3002880 (PMC11661853; doi:10.1371/journal.pbio.3002880)
Supplement: S2 Data — Fold change values are derived from the raw data and quantification procedures provided in S1 Data. The document contains 4 sheets. The first sheet displays the results obtained for all vegetal germ layer markers upon inhibition of β-catenin translation starting before fertilization (related to Fig 5). The following 3 sheets provide the results for inhibition of β-catenin translation at different time points after fertilization in a tissue-specific manner (related to Figs 7–9). In each sheet, only log2(2-ΔΔCt) values are provided. If the values are lower than the threshold of a 2-fold change, the cells are in orange. If the values are between 0- and 2-fold change (i.e., when expression levels are similar to those in uninjected, irradiated controls), the cells are in blue. In all sheets, > highlights genes for which in situ hybridization experiments have been carried out. (XLSX) [file pbio.3002880.s005.xlsx]

## Sheet: Before fertilization
S2 Data. Fold change values obtained upon b-cateninM release at different timepoints during Paracentrotus lividus embryogenesis.
UV treatment before fertilization
Skeletogenic mesoderm								Endomesoderm								Non-skeletogenic mesoderm								Endoderm
qPCR analysis 10 hours post-fertilization								qPCR analysis 10 hours post-fertilization								qPCR analysis 15 hours post-fertilization								qPCR analysis 15 hours post-fertilization
	b-catM (+UV)		b-catM+PM (-UV)		b-catM+PM (+UV)				b-catM (+UV)		b-catM+PM (-UV)		b-catM+PM (+UV)				b-catM (+UV)		b-catM+PM (-UV)		b-catM+PM (+UV)				b-catM (+UV)		b-catM+PM (-UV)		b-catM+PM (+UV)
genes	Rep1	Rep2	Rep1	Rep2	Rep1	Rep2		genes	Rep1	Rep2	Rep1	Rep2	Rep1	Rep2		genes	Rep1	Rep2	Rep1	Rep2	Rep1	Rep2		genes	Rep1	Rep2	Rep1	Rep2	Rep1	Rep2
> ske-T	-9.46	-7.89	-0.66	-0.54	-10.05	-10.68		> gcm	-10.4	-8.36	-0.18	-0.71	-9.71	-8.28		> gcm	-6.95	-9.49	-0.13	-0.09	-10.4	-9.4		> foxA	-7.48	-9.51	0.12	0.68	-7.91	-6.71
alx1	-5.57	-7.43	0.05	-0.71	-3.54	-5.44		> foxA	-10.89	-11.69	-0.2	-0.74	-11.59	-9.37		> gataC	-5.52	-9.44	0.16	-0.29	-6.1	-9.53		brachyury	-7.26	-9.4	0.22	0.37	-7.33	-9.3
deadringer	-3.3	-12.18	0.23	-0.49	-9.49	-6.91		brachyury	-9.7	-9.22	-0.93	-0.38	-14.27	-9.14		ese	-2.51	-6.51	0.02	0.35	-4.76	-3.47		endo16	-12.42	-4.28	-0.82	0.12	-10.82	-4.11
sm50	-12.64	-9.78	0.19	-0.28	-10.71	-7.4		hox11/13	-9.12	-7.71	0.48	-0.6	-9.29	-6.72		pks	-10.33	-12.48	-0.34	0.18	-21.32	-9.69		hox11/13	-5.63	-4.66	0.78	0.85	-6.57	-4.73
								pks	-10.89	-10.46	-0.56	-0.25	-10.81	-10.36
qPCR analysis 15 hours post-fertilization								wnt16	-2.61	-3.28	-0.7	-0.38	-3.79	-2.84
	b-catM (+UV)		b-catM+PM (-UV)		b-catM+PM (+UV)
genes	Rep1	Rep2	Rep1	Rep2	Rep1	Rep2
> ske-T	-3.72	-7.69	0.13	-0.28	-4.52	-10.92
alx1	-4.53	-9.86	-0.13	1.26	-4.83	-4.57
foxO	-2.45	-11.27	-0.19	0.33	-3.96	-7.3
sm50	-4.28	-10.97	0.31	0.83	-4.71	-2.87

## Sheet: Ske.M
UV treatment post-fertilization, skeletogenic mesoderm fate
qPCR analysis 10 hours post-fertilization
		20 minpf				4 hpf				6 hpf				8 hpf
		> ske-T	alx1	deadringer	sm50	> ske-T	alx1	deadringer	sm50	> ske-T	alx1	deadringer	sm50	> ske-T	alx1	deadringer	sm50
b-catM+PM (-UV)	Rep1	1.29	-0.18	0.38	0.94	0.03	0.3	0.42	0.42	0.46	0.33	0.56	-0.19	0.44	0.18	-0.31	0.5
	Rep2	-0.15	-0.44	0.31	-0.04	-0.87	-0.4	-0.71	-0.39	0.97	0.6	1.01	0.76	-0.42	0.04	-1.1	-1.14
b-catM+PM (+UV)	Rep1	0.55	-1.15	-1.2	0.63	0.37	0.36	-0.05	0.09	0.85	0.65	-0.47	1.29	0.08	-0.65	-0.75	0.25
	Rep2	1.54	-0.75	-0.71	-1	-0.5	0.12	0.66	-0.19	0.97	-0.64	0.68	0.69	-0.3	-0.68	-1.55	-0.48
qPCR analysis 15 hours post-fertilization
		20 minpf				4 hpf				6 hpf				8 hpf				10 hpf
		> ske-T	alx1	foxO	sm50	> ske-T	alx1	foxO	sm50	> ske-T	alx1	foxO	sm50	> ske-T	alx1	foxO	sm50	> ske-T	alx1	foxO	sm50
b-catM+PM (-UV)	Rep1	0.41	0.45	0.36	0.42	0.06	0.15	0.14	0.15	-0.04	0.45	0.12	-0.04	1.02	-0.03	-0.07	0.41	0.92	0.05	0.24	0.56
	Rep2	0.27	0.58	-0.13	0.77	0.52	0.07	0.04	0.29	0.49	0.04	0.08	0.22	0.66	0.01	0.04	0.24	0.02	-0.63	-0.08	-0.1
b-catM+PM (+UV)	Rep1	0.25	-0.65	0.64	-0.43	0.17	0.55	-0.48	-0.23	0.47	0.73	-0.57	-0.05	1.73	0.85	0.05	1.22	0.78	-0.28	0.02	0.3
	Rep2	-0.26	0.56	-0.27	0.77	1.02	0.25	0.15	0.08	-1.1	-0.13	0.4	-0.15	0.02	0.26	0.26	0.02	0.06	-0.18	-0.3	-0.17

## Sheet: Endomeso
UV treatment post-fertilization, endomesoderm fate
qPCR analysis 10 hours post-fertilization
endoderm genes
		20 minpf			4 hpf			6 hpf			8 hpf
		> foxA	brachyury	hox11/13	> foxA	brachyury	hox11/13	> foxA	brachyury	hox11/13	> foxA	brachyury	hox11/13
b-catM+PM (-UV)	Rep1	0.02	-0.23	-0.68	-0.09	0.93	-0.23	-0.02	0.07	-0.09	-0.26	0.25	0.51
	Rep2	-0.01	0.27	-0.09	-0.48	0.27	0.24	-0.09	0	-0.44	0.4	0.3	1.47
b-catM+PM (+UV)	Rep1	-3.29	-3.79	-8.64	-5.77	-5.73	-8.65	-2.52	-2.67	-3.81	-0.89	-0.6	-0.11
	Rep2	-13.6	-11.2	-5.66	-7.05	-13.35	-6.85	-6.07	-13.86	-10.78	-0.41	-0.41	-0.27
non-skeletogenic mesoderm genes
		20 minpf			4 hpf			6 hpf			8 hpf
		> gcm	pks	wnt16	> gcm	pks	wnt16	> gcm	pks	wnt16	> gcm	pks	wnt16
b-catM+PM (-UV)	Rep1	-0.47	0.06	0.31	0.33	0.35	0.89	0.28	-0.33	1.44	-0.05	0.86	0.43
	Rep2	0.06	0.09	-0.14	-0.13	0.09	0.79	0.12	0.61	-0.48	0.87	0.34	0.13
b-catM+PM (+UV)	Rep1	-6.01	-11.51	-3.05	-4.96	-7.26	-6.79	0.39	-0.6	1.57	-1.06	-0.86	0.2
	Rep2	-13.58	-14	-4.24	-13.84	-13.1	-4.43	-0.58	0.06	-0.42	-0.49	-0.69	-0.41

## Sheet: Endo & N-Ske.M
UV treatment post-fertilization, endoderm and non-skeletogenic mesoderm fates
qPCR analysis 15 hours post-fertilization
endoderm genes
		20 minpf				4 hpf				6 hpf				8 hpf				10 hpf
		> foxA	brachyury	endo16	hox11/13	> foxA	brachyury	endo16	hox11/13	> foxA	brachyury	endo16	hox11/13	> foxA	brachyury	endo16	hox11/13	> foxA	brachyury	endo16	hox11/13
b-catM+PM (-UV)	Rep1	0.27	-0.06	0.1	-0.17	-0.04	0.07	-0.04	0.86	-0.14	-0.31	-0.04	1.25	-0.2	-0.53	0.06	0.96	-0.13	-0.41	0.24	0.31
	Rep2	0.61	0.79	0.1	0.32	0.41	0.49	-1.34	-0.46	0.17	0.49	-0.56	-0.13	-0.12	-0.14	-0.42	-0.07	0.03	-0.42	0.73	-0.87
b-catM+PM (+UV)	Rep1	-10.57	-4.05	-12.22	-7.73	-4.84	-4.73	-5.08	-2.45	-4.8	-4.78	-4.64	-5.22	-3.67	-3.38	-7.21	-3.2	-0.76	-1.1	-0.41	-0.05
	Rep2	-14.07	-13.41	-10.99	-7.91	-5.92	-10.1	-10.49	-2.85	-15.36	-13.39	-5.6	-10.29	-15.13	-14.73	-6.43	-7.86	1.03	0.4	0.74	-0.16
non-skeletogenic mesoderm genes
		20 minpf				4 hpf				6 hpf				8 hpf				10 hf
		> gcm	> gataC	ese	pks	> gcm	> gataC	ese	pks	> gcm	> gataC	ese	pks	> gcm	> gataC	ese	pks	> gcm	> gataC	ese	pks
b-catM+PM (-UV)	Rep1	0.06	-0.24	-0.05	-0.11	0.54	0.08	0.11	0.18	0.39	-0.14	-0.12	-0.19	-0.07	0.27	-0.15	-0.43	-0.01	-0.17	0.03	-0.23
	Rep2	0.97	-0.13	-0.11	0.41	0.17	0.11	-0.08	0.16	0.02	-0.12	0.02	-0.01	0.15	0.14	-0.4	-0.1	-0.65	-1.31	-0.38	-0.17
b-catM+PM (+UV)	Rep1	-6.04	-15.86	-5.6	-13.91	-4.35	-5.3	-3.3	-5.65	-3.06	-5.05	-9.09	-5.33	-4.02	-2.67	-3.6	-5.22	-0.68	-0.74	0.01	-1.04
	Rep2	-12.54	-10.19	-13.71	-15.02	-8.74	-11.27	-3.22	-8.16	-13.76	-11.5	-13.86	-16.58	-8.98	-9.45	-11.11	-16.75	0.57	0.04	-0.43	0.59
