# Supplementary material for: Spatiotemporal requirements of nuclear β-catenin define early sea urchin embryogenesis
Source: PLoS Biol. 2024 Nov 12;22(11):e3002880. doi: 10.1371/journal.pbio.3002880 (PMC11661853; doi:10.1371/journal.pbio.3002880)
Supplement: S3 Data — (XLSX) [file pbio.3002880.s006.xlsx]

## Sheet: Feuil1
S3 Data. Raw counts and quantification of morphological phenotypes upon b-cateninM release.
Timepoints of b-catM release			20 minpf			4 hpf			6 hpf			8 hpf			10 hpf			12 hpf
Conditions			Uninjected control (+UV)	β-catM+PM (- UV)	β-catM+PM (+ UV)	Uninjected control (+UV)	β-catM+PM (- UV)	β-catM+PM (+ UV)	Uninjected control (+UV)	β-catM+PM (- UV)	β-catM+PM (+ UV)	Uninjected control (+UV)	β-catM+PM (- UV)	β-catM+PM (+ UV)	Uninjected control (+UV)	β-catM+PM (- UV)	β-catM+PM (+ UV)	Uninjected control (+UV)	β-catM+PM (- UV)	β-catM+PM (+ UV)
Replicate 1 (R1)	phenotypes observed	control gastrulae	34	15	0	30	14	0	27	17	0	29	17	14	25	12	15	20	20	17
		delayed gastrulae	0	9	3	0	2	3	0	14	3	0	6	14	0	5	6	0	10	9
		animalized-like	0	0	0	0	0	18	0	0	16	0	0	8	0	0	0	0	0	0
		animalized	0	0	35	0	0	0	0	0	0	0	0	0	0	0	0	0	0	0
Replicate 2 (R2)	phenotypes observed	control gastrulae	42	20	0	38	15	0	41	17	0	29	20	12	16	15	10	24	11	10
		delayed gastrulae	0	14	5	0	4	10	0	10	7	0	2	11	0	7	6	0	8	8
		animalized-like	0	0	0	0	0	16	0	0	15	0	0	2	0	0	0	0	0	0
		animalized	0	0	29	0	0	0	0	0	0	0	0	0	0	0	0	0	0	0
Replicate 3 (R3)	phenotypes observed	control gastrulae	28	19	0	32	11	0	27	14	0	24	16	17	23	13	14	24	20	21
		delayed gastrulae	0	8	10	0	12	0	0	10	2	0	0	14	0	6	4	0	5	4
		animalized-like	0	0	0	0	0	21	0	0	15	0	0	6	0	0	0	0	0	0
		animalized	0	0	38	0	0	0	0	0	0	0	0	0	0	0	0	0	0	0
Total observations (R1+R2+R3)			104	85	120	100	58	68	95	82	58	82	61	98	64	58	55	68	74	69
Repartition of total observations (percentage)	phenotypes observed	control gastrulae	1	0.635294	0	1	0.689655	0	1	0.585366	0	1	0.868852	0.438776	1	0.689655	0.709091	1	0.689189	0.695652
		delayed gastrulae	0	0.364706	0.15	0	0.310345	0.191176	0	0.414634	0.206897	0	0.131148	0.397959	0	0.310345	0.290909	0	0.310811	0.304348
		animalized-like	0	0	0	0	0	0.808824	0	0	0.793103	0	0	0.163265	0	0	0	0	0	0
		animalized	0	0	0.85	0	0	0	0	0	0	0	0	0	0	0	0	0	0	0
