# Supplementary material for: Spatiotemporal requirements of nuclear β-catenin define early sea urchin embryogenesis
Source: PLoS Biol. 2024 Nov 12;22(11):e3002880. doi: 10.1371/journal.pbio.3002880 (PMC11661853; doi:10.1371/journal.pbio.3002880)
Supplement: S4 Data — The primer sets were designed based on sequences from cloned genes (clone) or from transcriptome data (transcriptome). If from cloned genes, the corresponding GenBank accession number is provided in the table. If from transcriptome data, the sequences were retrieved by BLAST searches using as templates the annotated mRNA sequences from the sea urchin Strongylocentrotus purpuratus and subsequently validated by reciprocal BLAST against the NCBI GenBank database. The accession number of the corresponding NCBI sequence is provided in the table. Abbreviations: P. lividus, Paracentrotus lividus; L. variegatus, Lytechinus variegatus; H. erythrogramma, Heliocidaris erythrogramma. (XLSX) [file pbio.3002880.s007.xlsx]

## Sheet: Feuil1
S4 Data. Primer sequences used for qPCR experiments.
	Gene name	Source File	qPCR primer sets	Gene validation (NCBI/species)
	alx homeobox 1 (alx1)	clone	Forward : AATTTGCAGAACCTCCGACG Reverse : TCATTGAGGAGTGGTTGGCT	DQ536192 / P. lividus
	brachyury (bra)	clone	Forward : CTGGTCTTCACTCGCAAACA Reverse : ATGTGGGTTACGGAACAAGC	AJ419790 / P. lividus
	deadringer (dri)	clone	Forward : TGGAAATAGACGAGAGGGGC Reverse : GTGGTATCATGGTGGGTGGA	HM449814 / P. lividus
	endo16	transcriptome	Forward : GACAAGCGGCTAAGTTCCTG Reverse : GAAGTGCTTGACATGCCTCA	DQ387433 / L. variegatus
	ets-like factor (ese)	clone	Forward : ATATCGAGAGCGTGGTGTCC Reverse : ATGTTGTGGTGCTCGTGGTA	GQ377405 / P. lividus
	foxA	clone	Forward : CAGGTATGGGAAGCATGGGA Reverse : GCGTATCTCATCGACATGGC	EU263275 / P. lividus
	foxO	transcriptome	Forward : GGCACGACAGCCACCTGGA Reverse : CAGGGTCGTTGTCAACCATTG	HF912643 / P. lividus
	gataC	clone	Forward : AACAGGGACATCATGTGCAA Reverse : TTCCGTGTCTGAATCCCTTC	GQ377404 / P. lividus
	glial cells missing (gcm)	clone	Forward : ATTTTCGACATCCCTGCTGC Reverse : CTTGAAGTACCTGCGGCATC	DQ666827 / P. lividus
	hox11/13b	transcriptome	Forward : TTGCGACGTTCACAACAACT Reverse : GTGAGATCGAGAGCCTGTGA	DQ073390 / H. erythrogramma
	pks	transcriptome	Forward : TTGTAGGCATTGGTACCCGT Rreverse : TTGCCTTGTCTGATCCTCGT	XM_041625215 / L. variegatus
	ske-T	clone	Forward : CGCATACAATCACACCTGGG Reverse : ACAGACTATCTCGGAGTGCG	AJ309216 / P. lividus
	spicule matrix protein 50 (sm50)	clone	Forward : GGACCTGCTAAAATGGGCTC Reverse : TCCATCCAAGCCAGATCTCA	MT822066 / P. lividus
	wnt16	clone	Forward : GCCAGGTGTGAAGGAAATGA Reverse : TTGGTTCGGACAACGACTTC	KJ000375 / P. lividus
	b-tubulin	clone	Forward : AGCTGACCACACCCACCTAC Reverse : ACGGTATTGCTGGCTACCAC	X15389 / P. lividus
